# Supplementary material for: Impact of Gut Bacteria on the Infection and Transmission of Pathogenic Arboviruses by Biting Midges and Mosquitoes
Source: Microb Ecol. 2020 May 27;80(3):703–17. doi: 10.1007/s00248-020-01517-6 (PMC7476999; doi:10.1007/s00248-020-01517-6)
Supplement: Supplementary file 1 — Taxonomic composition of gut microbial community of Aedes aegypti, Culicoides nubeculosus, and C. sonorensis kept on either glucose solution (untreated) or glucose solution with antibiotics (antibiotic-treated). (XLSX 391 kb) [file 248_2020_1517_MOESM1_ESM.xlsx]

## Sheet: Data dictionary
Column	Description
Unique ASV	Unique ASV classification with:
	D_0__name classification = Taxonomic rank Kingdom
	D_1__name classification = Taxonomic rank Phylum
	D_2__name classification = Taxonomic rank Class
	D_3__name classification = Taxonomic rank Order
	D_4__name classification = Taxonomic rank Family
	D_5__name classification = Taxonomic rank Genus
Resp.1	Coordinate on the first ordination axis. Also referred to as species score
CFit.1	Percentage of variation of a species explained by the first axis
CFit.2	Percentage of variation of a species explained by the second axis
CFit.3	Percentage of variation of a species explained by the third axis
CFit.4	Percentage of variation of a species explained by the fourth axis
VarR	Variation per species in the transformed data matrix
Notes for analyses
Redundancy analysis on log(fraction+1.e-4)
taxa of rank 2-6 that occur 5 times or more in the full data set

## Sheet: Aedes aegypti
Unique ASV	Resp.1	CFit.1	CFit.2	CFit.3	CFit.4	VarR
D_0__Bacteria	NA	NA	NA	NA	NA	NA
D_0__Archaea	NA	NA	NA	NA	NA	NA
D_1__Spirochaetes	NA	NA	NA	NA	NA	NA
D_1__Tenericutes	NA	NA	NA	NA	NA	NA
D_1__Gemmatimonadetes	NA	NA	NA	NA	NA	NA
D_1__Nitrospirae	NA	NA	NA	NA	NA	NA
D_1__Euryarchaeota	NA	NA	NA	NA	NA	NA
D_1__Thaumarchaeota	NA	NA	NA	NA	NA	NA
D_1__Lentisphaerae	NA	NA	NA	NA	NA	NA
D_1__FBP	NA	NA	NA	NA	NA	NA
D_1__Fibrobacteres	NA	NA	NA	NA	NA	NA
D_1__Armatimonadetes	NA	NA	NA	NA	NA	NA
D_1__Synergistetes	NA	NA	NA	NA	NA	NA
D_1__Elusimicrobia	NA	NA	NA	NA	NA	NA
D_1__GAL15	NA	NA	NA	NA	NA	NA
D_1__Coprothermobacteraeota	NA	NA	NA	NA	NA	NA
D_2__Spirochaetia	NA	NA	NA	NA	NA	NA
D_1__Firmicutes - propagated 1	NA	NA	NA	NA	NA	NA
D_2__Mollicutes	NA	NA	NA	NA	NA	NA
D_2__Subgroup 6	NA	NA	NA	NA	NA	NA
D_2__Melainabacteria	NA	NA	NA	NA	NA	NA
D_2__Gemmatimonadetes	NA	NA	NA	NA	NA	NA
D_2__Nitrospira	NA	NA	NA	NA	NA	NA
D_2__Methanomicrobia	NA	NA	NA	NA	NA	NA
D_2__Thermoleophilia	NA	NA	NA	NA	NA	NA
D_2__Phycisphaerae	NA	NA	NA	NA	NA	NA
D_2__Ignavibacteria	NA	NA	NA	NA	NA	NA
D_2__Methanobacteria	NA	NA	NA	NA	NA	NA
D_2__Nitrososphaeria	NA	NA	NA	NA	NA	NA
D_2__KD4-96	NA	NA	NA	NA	NA	NA
D_2__Oligosphaeria	NA	NA	NA	NA	NA	NA
D_1__FBP - propagated 1	NA	NA	NA	NA	NA	NA
D_2__Fibrobacteria	NA	NA	NA	NA	NA	NA
D_2__Armatimonadia	NA	NA	NA	NA	NA	NA
D_2__Nitriliruptoria	NA	NA	NA	NA	NA	NA
D_2__Synergistia	NA	NA	NA	NA	NA	NA
D_2__MB-A2-108	NA	NA	NA	NA	NA	NA
D_1__Armatimonadetes - propagated 1	NA	NA	NA	NA	NA	NA
D_2__Gracilibacteria	NA	NA	NA	NA	NA	NA
D_2__Elusimicrobia	NA	NA	NA	NA	NA	NA
D_2__Rhodothermia	NA	NA	NA	NA	NA	NA
D_2__MVP-15	NA	NA	NA	NA	NA	NA
D_2__Fimbriimonadia	NA	NA	NA	NA	NA	NA
D_2__Halobacteria	NA	NA	NA	NA	NA	NA
D_2__Longimicrobia	NA	NA	NA	NA	NA	NA
D_2__V2072-189E03	NA	NA	NA	NA	NA	NA
D_1__GAL15 - propagated 1	NA	NA	NA	NA	NA	NA
D_2__Coprothermobacteria	NA	NA	NA	NA	NA	NA
D_1__Proteobacteria - propagated 1	NA	NA	NA	NA	NA	NA
D_2__Lentisphaeria	NA	NA	NA	NA	NA	NA
D_2__Microgenomatia	NA	NA	NA	NA	NA	NA
D_2__ABY1	NA	NA	NA	NA	NA	NA
D_2__Sericytochromatia	NA	NA	NA	NA	NA	NA
D_2__Parcubacteria	NA	NA	NA	NA	NA	NA
D_3__Spirochaetales	NA	NA	NA	NA	NA	NA
D_1__Firmicutes - propagated 2	NA	NA	NA	NA	NA	NA
D_3__Gammaproteobacteria Incertae Sedis	NA	NA	NA	NA	NA	NA
D_3__Mycoplasmatales	NA	NA	NA	NA	NA	NA
D_3__Micavibrionales	NA	NA	NA	NA	NA	NA
D_3__Deinococcales	NA	NA	NA	NA	NA	NA
D_3__OPB41	NA	NA	NA	NA	NA	NA
D_3__Streptosporangiales	NA	NA	NA	NA	NA	NA
D_2__Subgroup 6 - propagated 1	NA	NA	NA	NA	NA	NA
D_3__Gastranaerophilales	NA	NA	NA	NA	NA	NA
D_3__Gemmatimonadales	NA	NA	NA	NA	NA	NA
D_3__Nitrospirales	NA	NA	NA	NA	NA	NA
D_3__Obscuribacterales	NA	NA	NA	NA	NA	NA
D_3__Oxyphotobacteria Incertae Sedis	NA	NA	NA	NA	NA	NA
D_3__Methanosarcinales	NA	NA	NA	NA	NA	NA
D_3__Gaiellales	NA	NA	NA	NA	NA	NA
D_3__Ectothiorhodospirales	NA	NA	NA	NA	NA	NA
D_3__Micromonosporales	NA	NA	NA	NA	NA	NA
D_3__Solirubrobacterales	NA	NA	NA	NA	NA	NA
D_3__Isosphaerales	NA	NA	NA	NA	NA	NA
D_3__Tistrellales	NA	NA	NA	NA	NA	NA
D_3__EC3	NA	NA	NA	NA	NA	NA
D_3__Tepidisphaerales	NA	NA	NA	NA	NA	NA
D_3__Desulfarculales	NA	NA	NA	NA	NA	NA
D_3__Streptomycetales	NA	NA	NA	NA	NA	NA
D_3__Ignavibacteriales	NA	NA	NA	NA	NA	NA
D_3__Methanobacteriales	NA	NA	NA	NA	NA	NA
D_2__Bacteroidia - propagated 1	NA	NA	NA	NA	NA	NA
D_3__Nitrososphaerales	NA	NA	NA	NA	NA	NA
D_2__KD4-96 - propagated 1	NA	NA	NA	NA	NA	NA
D_2__Acidimicrobiia - propagated 1	NA	NA	NA	NA	NA	NA
D_3__Actinomarinales	NA	NA	NA	NA	NA	NA
D_3__Chromatiales	NA	NA	NA	NA	NA	NA
D_3__R7C24	NA	NA	NA	NA	NA	NA
D_3__Acholeplasmatales	NA	NA	NA	NA	NA	NA
D_3__Opitutales	NA	NA	NA	NA	NA	NA
D_3__Oligosphaerales	NA	NA	NA	NA	NA	NA
D_1__FBP - propagated 2	NA	NA	NA	NA	NA	NA
D_3__Fibrobacterales	NA	NA	NA	NA	NA	NA
D_3__Armatimonadales	NA	NA	NA	NA	NA	NA
D_3__SJA-15	NA	NA	NA	NA	NA	NA
D_3__Rhodovibrionales	NA	NA	NA	NA	NA	NA
D_3__Nitriliruptorales	NA	NA	NA	NA	NA	NA
D_3__Synergistales	NA	NA	NA	NA	NA	NA
D_3__IMCC26256	NA	NA	NA	NA	NA	NA
D_3__211ds20	NA	NA	NA	NA	NA	NA
D_2__MB-A2-108 - propagated 1	NA	NA	NA	NA	NA	NA
D_3__MBA03	NA	NA	NA	NA	NA	NA
D_1__Armatimonadetes - propagated 2	NA	NA	NA	NA	NA	NA
D_3__Subgroup 2	NA	NA	NA	NA	NA	NA
D_2__Gracilibacteria - propagated 1	NA	NA	NA	NA	NA	NA
D_3__CCM19a	NA	NA	NA	NA	NA	NA
D_3__Elusimicrobiales	NA	NA	NA	NA	NA	NA
D_3__M55-D21	NA	NA	NA	NA	NA	NA
D_3__Nitrosococcales	NA	NA	NA	NA	NA	NA
D_3__Parvibaculales	NA	NA	NA	NA	NA	NA
D_3__Balneolales	NA	NA	NA	NA	NA	NA
D_2__MVP-15 - propagated 1	NA	NA	NA	NA	NA	NA
D_3__Absconditabacteriales (SR1)	NA	NA	NA	NA	NA	NA
D_3__PLTA13	NA	NA	NA	NA	NA	NA
D_3__Fimbriimonadales	NA	NA	NA	NA	NA	NA
D_3__Pyrinomonadales	NA	NA	NA	NA	NA	NA
D_3__Halobacteriales	NA	NA	NA	NA	NA	NA
D_3__Puniceispirillales	NA	NA	NA	NA	NA	NA
D_3__Longimicrobiales	NA	NA	NA	NA	NA	NA
D_2__V2072-189E03 - propagated 1	NA	NA	NA	NA	NA	NA
D_1__GAL15 - propagated 2	NA	NA	NA	NA	NA	NA
D_2__Bacilli - propagated 1	NA	NA	NA	NA	NA	NA
D_3__Caedibacterales	NA	NA	NA	NA	NA	NA
D_3__Coprothermobacterales	NA	NA	NA	NA	NA	NA
D_3__EUB33-2	NA	NA	NA	NA	NA	NA
D_3__EPR3968-O8a-Bc78	NA	NA	NA	NA	NA	NA
D_1__Proteobacteria - propagated 2	NA	NA	NA	NA	NA	NA
D_3__Victivallales	NA	NA	NA	NA	NA	NA
D_3__Methanomicrobiales	NA	NA	NA	NA	NA	NA
D_3__Acidithiobacillales	NA	NA	NA	NA	NA	NA
D_3__Desulfuromonadales	NA	NA	NA	NA	NA	NA
D_3__Candidatus Shapirobacteria	NA	NA	NA	NA	NA	NA
D_3__Vampirovibrionales	NA	NA	NA	NA	NA	NA
D_3__Candidatus Falkowbacteria	NA	NA	NA	NA	NA	NA
D_3__Ga0077536	NA	NA	NA	NA	NA	NA
D_3__CCD24	NA	NA	NA	NA	NA	NA
D_3__Run-SP154	NA	NA	NA	NA	NA	NA
D_3__Leptolyngbyales	NA	NA	NA	NA	NA	NA
D_3__Halothiobacillales	NA	NA	NA	NA	NA	NA
D_3__Vibrionales	NA	NA	NA	NA	NA	NA
D_3__Phormidesmiales	NA	NA	NA	NA	NA	NA
D_3__Dongiales	NA	NA	NA	NA	NA	NA
D_3__Nitrosopumilales	NA	NA	NA	NA	NA	NA
D_3__Arenicellales	NA	NA	NA	NA	NA	NA
D_3__KI89A clade	NA	NA	NA	NA	NA	NA
D_3__Chloroflexales	NA	NA	NA	NA	NA	NA
D_3__Methylococcales	NA	NA	NA	NA	NA	NA
D_3__Immundisolibacterales	NA	NA	NA	NA	NA	NA
D_3__Mollicutes Incertae Sedis	NA	NA	NA	NA	NA	NA
D_2__Sericytochromatia - propagated 1	NA	NA	NA	NA	NA	NA
D_3__Candidatus Kaiserbacteria	NA	NA	NA	NA	NA	NA
D_3__Coxiellales	NA	NA	NA	NA	NA	NA
D_3__Rhodothermales	NA	NA	NA	NA	NA	NA
D_3__Acidiferrobacterales	NA	NA	NA	NA	NA	NA
D_3__WN-HWB-116	NA	NA	NA	NA	NA	NA
D_3__Phycisphaerales	NA	NA	NA	NA	NA	NA
D_3__Glycomycetales	NA	NA	NA	NA	NA	NA
D_3__Euzebyales	NA	NA	NA	NA	NA	NA
D_3__EV818SWSAP88	NA	NA	NA	NA	NA	NA
D_4__Alcanivoracaceae	NA	NA	NA	NA	NA	NA
D_4__BIrii41	NA	NA	NA	NA	NA	NA
D_4__Spongiibacteraceae	NA	NA	NA	NA	NA	NA
D_4__Spirochaetaceae	NA	NA	NA	NA	NA	NA
D_1__Firmicutes - propagated 3	NA	NA	NA	NA	NA	NA
D_3__Gammaproteobacteria Incertae Sedis	NA	NA	NA	NA	NA	NA
D_4__Mycoplasmataceae	NA	NA	NA	NA	NA	NA
D_4__Methylopilaceae	NA	NA	NA	NA	NA	NA
D_3__Microtrichales - propagated 1	NA	NA	NA	NA	NA	NA
D_3__Micavibrionales - propagated 1	NA	NA	NA	NA	NA	NA
D_4__Porticoccaceae	NA	NA	NA	NA	NA	NA
D_4__Rickettsiales Incertae Sedis	NA	NA	NA	NA	NA	NA
D_4__Trueperaceae	NA	NA	NA	NA	NA	NA
D_3__OPB41 - propagated 1	NA	NA	NA	NA	NA	NA
D_4__Nakamurellaceae	NA	NA	NA	NA	NA	NA
D_4__Coriobacteriales Incertae Sedis	NA	NA	NA	NA	NA	NA
D_4__Rhodopirillaceae	NA	NA	NA	NA	NA	NA
D_4__Porphyromonadaceae	NA	NA	NA	NA	NA	NA
D_4__Promicromonosporaceae	NA	NA	NA	NA	NA	NA
D_4__Nocardiopsaceae	NA	NA	NA	NA	NA	NA
D_4__Archangiaceae	NA	NA	NA	NA	NA	NA
D_2__Subgroup 6 - propagated 2	NA	NA	NA	NA	NA	NA
D_4__37-13	NA	NA	NA	NA	NA	NA
D_4__Sandaracinaceae	NA	NA	NA	NA	NA	NA
D_3__Gastranaerophilales - propagated 1	NA	NA	NA	NA	NA	NA
D_4__Gemmatimonadaceae	NA	NA	NA	NA	NA	NA
D_4__Nitrospiraceae	NA	NA	NA	NA	NA	NA
D_3__Xanthomonadales - propagated 1	NA	NA	NA	NA	NA	NA
D_3__Obscuribacterales - propagated 1	NA	NA	NA	NA	NA	NA
D_3__Oxyphotobacteria Incertae Sedis - p	NA	NA	NA	NA	NA	NA
D_3__Clostridiales - propagated 1	NA	NA	NA	NA	NA	NA
D_4__Cytophagaceae	NA	NA	NA	NA	NA	NA
D_4__Methanosarcinaceae	NA	NA	NA	NA	NA	NA
D_3__Micrococcales - propagated 1	NA	NA	NA	NA	NA	NA
D_4__Lentimicrobiaceae	NA	NA	NA	NA	NA	NA
D_4__Caldicoprobacteraceae	NA	NA	NA	NA	NA	NA
D_4__TRA3-20	NA	NA	NA	NA	NA	NA
D_3__Rhodospirillales - propagated 1	NA	NA	NA	NA	NA	NA
D_3__Saccharimonadales - propagated 1	NA	NA	NA	NA	NA	NA
D_4__Tsukamurellaceae	NA	NA	NA	NA	NA	NA
D_4__Demequinaceae	NA	NA	NA	NA	NA	NA
D_4__Microscillaceae	NA	NA	NA	NA	NA	NA
D_3__Gaiellales - propagated 1	NA	NA	NA	NA	NA	NA
D_4__Thioalkalispiraceae	NA	NA	NA	NA	NA	NA
D_4__Micromonosporaceae	NA	NA	NA	NA	NA	NA
D_4__Blfdi19	NA	NA	NA	NA	NA	NA
D_4__67-14	NA	NA	NA	NA	NA	NA
D_4__Clostridiaceae 2	NA	NA	NA	NA	NA	NA
D_4__Ilumatobacteraceae	NA	NA	NA	NA	NA	NA
D_4__Isosphaeraceae	NA	NA	NA	NA	NA	NA
D_4__bacteriap25	NA	NA	NA	NA	NA	NA
D_4__Geminicoccaceae	NA	NA	NA	NA	NA	NA
D_4__Micrococcales Incertae Sedis	NA	NA	NA	NA	NA	NA
D_4__Sporolactobacillaceae	NA	NA	NA	NA	NA	NA
D_4__SC-I-84	NA	NA	NA	NA	NA	NA
D_3__EC3 - propagated 1	NA	NA	NA	NA	NA	NA
D_4__Tepidisphaeraceae	NA	NA	NA	NA	NA	NA
D_4__Desulfarculaceae	NA	NA	NA	NA	NA	NA
D_4__Cyclobacteriaceae	NA	NA	NA	NA	NA	NA
D_4__Acidaminococcaceae	NA	NA	NA	NA	NA	NA
D_4__Blattabacteriaceae	NA	NA	NA	NA	NA	NA
D_4__Streptomycetaceae	NA	NA	NA	NA	NA	NA
D_4__SR-FBR-L83	NA	NA	NA	NA	NA	NA
D_4__Beutenbergiaceae	NA	NA	NA	NA	NA	NA
D_4__Hymenobacteraceae	NA	NA	NA	NA	NA	NA
D_4__Methanobacteriaceae	NA	NA	NA	NA	NA	NA
D_4__MWH-CFBk5	NA	NA	NA	NA	NA	NA
D_2__Bacteroidia - propagated 2	NA	NA	NA	NA	NA	NA
D_4__Nitrososphaeraceae	NA	NA	NA	NA	NA	NA
D_2__KD4-96 - propagated 2	NA	NA	NA	NA	NA	NA
D_2__Acidimicrobiia - propagated 2	NA	NA	NA	NA	NA	NA
D_4__Streptosporangiaceae	NA	NA	NA	NA	NA	NA
D_3__Actinomarinales - propagated 1	NA	NA	NA	NA	NA	NA
D_4__Amb-16S-1323	NA	NA	NA	NA	NA	NA
D_4__Sedimenticolaceae	NA	NA	NA	NA	NA	NA
D_3__R7C24 - propagated 1	NA	NA	NA	NA	NA	NA
D_4__Phormidiaceae	NA	NA	NA	NA	NA	NA
D_4__Gracilibacteraceae	NA	NA	NA	NA	NA	NA
D_4__WD2101 soil group	NA	NA	NA	NA	NA	NA
D_4__Acholeplasmataceae	NA	NA	NA	NA	NA	NA
D_4__Rubinisphaeraceae	NA	NA	NA	NA	NA	NA
D_4__Methyloligellaceae	NA	NA	NA	NA	NA	NA
D_4__Dermatophilaceae	NA	NA	NA	NA	NA	NA
D_4__Puniceicoccaceae	NA	NA	NA	NA	NA	NA
D_4__Oligosphaeraceae	NA	NA	NA	NA	NA	NA
D_1__FBP - propagated 3	NA	NA	NA	NA	NA	NA
D_3__Alteromonadales - propagated 1	NA	NA	NA	NA	NA	NA
D_3__Fibrobacterales - propagated 1	NA	NA	NA	NA	NA	NA
D_3__Armatimonadales - propagated 1	NA	NA	NA	NA	NA	NA
D_3__SJA-15 - propagated 1	NA	NA	NA	NA	NA	NA
D_4__Solirubrobacteraceae	NA	NA	NA	NA	NA	NA
D_4__Phaselicystidaceae	NA	NA	NA	NA	NA	NA
D_4__Inquilinaceae	NA	NA	NA	NA	NA	NA
D_3__Myxococcales - propagated 1	NA	NA	NA	NA	NA	NA
D_4__Saccharospirillaceae	NA	NA	NA	NA	NA	NA
D_4__Chthoniobacteraceae	NA	NA	NA	NA	NA	NA
D_4__LiUU-11-161	NA	NA	NA	NA	NA	NA
D_3__Bacteroidales - propagated 1	NA	NA	NA	NA	NA	NA
D_4__Fodinicurvataceae	NA	NA	NA	NA	NA	NA
D_4__Nitriliruptoraceae	NA	NA	NA	NA	NA	NA
D_4__GZKB124	NA	NA	NA	NA	NA	NA
D_3__Frankiales - propagated 1	NA	NA	NA	NA	NA	NA
D_4__Acidothermaceae	NA	NA	NA	NA	NA	NA
D_4__Frankiaceae	NA	NA	NA	NA	NA	NA
D_4__Synergistaceae	NA	NA	NA	NA	NA	NA
D_3__IMCC26256 - propagated 1	NA	NA	NA	NA	NA	NA
D_4__Acetobacterales Incertae Sedis	NA	NA	NA	NA	NA	NA
D_3__211ds20 - propagated 1	NA	NA	NA	NA	NA	NA
D_4__SB-5	NA	NA	NA	NA	NA	NA
D_3__Sphingobacteriales - propagated 1	NA	NA	NA	NA	NA	NA
D_4__Eubacteriaceae	NA	NA	NA	NA	NA	NA
D_4__Haliangiaceae	NA	NA	NA	NA	NA	NA
D_4__ML635J-40 aquatic group	NA	NA	NA	NA	NA	NA
D_2__MB-A2-108 - propagated 2	NA	NA	NA	NA	NA	NA
D_3__MBA03 - propagated 1	NA	NA	NA	NA	NA	NA
D_4__Bacteroidales RF16 group	NA	NA	NA	NA	NA	NA
D_4__Cryomorphaceae	NA	NA	NA	NA	NA	NA
D_1__Armatimonadetes - propagated 3	NA	NA	NA	NA	NA	NA
D_3__Subgroup 2 - propagated 1	NA	NA	NA	NA	NA	NA
D_4__Thermomonosporaceae	NA	NA	NA	NA	NA	NA
D_4__HAW-RM37-2	NA	NA	NA	NA	NA	NA
D_4__F082	NA	NA	NA	NA	NA	NA
D_3__Corynebacteriales - propagated 1	NA	NA	NA	NA	NA	NA
D_4__Midichloriaceae	NA	NA	NA	NA	NA	NA
D_4__Idiomarinaceae	NA	NA	NA	NA	NA	NA
D_2__Gracilibacteria - propagated 2	NA	NA	NA	NA	NA	NA
D_4__Peptococcaceae	NA	NA	NA	NA	NA	NA
D_3__CCM19a - propagated 1	NA	NA	NA	NA	NA	NA
D_3__Chitinophagales - propagated 1	NA	NA	NA	NA	NA	NA
D_4__Elusimicrobiaceae	NA	NA	NA	NA	NA	NA
D_4__Salinisphaeraceae	NA	NA	NA	NA	NA	NA
D_3__M55-D21 - propagated 1	NA	NA	NA	NA	NA	NA
D_4__Deinococcaceae	NA	NA	NA	NA	NA	NA
D_4__Methylophagaceae	NA	NA	NA	NA	NA	NA
D_4__COB P4-1 termite group	NA	NA	NA	NA	NA	NA
D_4__Parvibaculaceae	NA	NA	NA	NA	NA	NA
D_4__Listeriaceae	NA	NA	NA	NA	NA	NA
D_4__Nannocystaceae	NA	NA	NA	NA	NA	NA
D_4__Alicyclobacillaceae	NA	NA	NA	NA	NA	NA
D_4__Balneolaceae	NA	NA	NA	NA	NA	NA
D_2__MVP-15 - propagated 2	NA	NA	NA	NA	NA	NA
D_4__candidate division SR1 bacterium MG	NA	NA	NA	NA	NA	NA
D_3__PLTA13 - propagated 1	NA	NA	NA	NA	NA	NA
D_4__Fimbriimonadaceae	NA	NA	NA	NA	NA	NA
D_4__Eggerthellaceae	NA	NA	NA	NA	NA	NA
D_4__Pyrinomonadaceae	NA	NA	NA	NA	NA	NA
D_4__Halococcaceae	NA	NA	NA	NA	NA	NA
D_4__Desulfohalobiaceae	NA	NA	NA	NA	NA	NA
D_3__Cytophagales - propagated 1	NA	NA	NA	NA	NA	NA
D_4__Pseudoalteromonadaceae	NA	NA	NA	NA	NA	NA
D_3__Puniceispirillales - propagated 1	NA	NA	NA	NA	NA	NA
D_3__Rickettsiales - propagated 1	NA	NA	NA	NA	NA	NA
D_4__Longimicrobiaceae	NA	NA	NA	NA	NA	NA
D_4__Simkaniaceae	NA	NA	NA	NA	NA	NA
D_2__V2072-189E03 - propagated 2	NA	NA	NA	NA	NA	NA
D_4__Barnesiellaceae	NA	NA	NA	NA	NA	NA
D_4__Family XVIII	NA	NA	NA	NA	NA	NA
D_1__GAL15 - propagated 3	NA	NA	NA	NA	NA	NA
D_2__Bacilli - propagated 2	NA	NA	NA	NA	NA	NA
D_4__Marinomonadaceae	NA	NA	NA	NA	NA	NA
D_4__Caedibacteraceae	NA	NA	NA	NA	NA	NA
D_4__Desulfomicrobiaceae	NA	NA	NA	NA	NA	NA
D_4__Fibrobacteraceae	NA	NA	NA	NA	NA	NA
D_4__Thermoanaerobacteraceae	NA	NA	NA	NA	NA	NA
D_4__Sanguibacteraceae	NA	NA	NA	NA	NA	NA
D_4__NS11-12 marine group	NA	NA	NA	NA	NA	NA
D_4__Syntrophomonadaceae	NA	NA	NA	NA	NA	NA
D_4__Coprothermobacteraceae	NA	NA	NA	NA	NA	NA
D_4__AB1	NA	NA	NA	NA	NA	NA
D_3__EUB33-2 - propagated 1	NA	NA	NA	NA	NA	NA
D_4__Methanosaetaceae	NA	NA	NA	NA	NA	NA
D_4__Magnetospiraceae	NA	NA	NA	NA	NA	NA
D_3__EPR3968-O8a-Bc78 - propagated 1	NA	NA	NA	NA	NA	NA
D_4__Halieaceae	NA	NA	NA	NA	NA	NA
D_4__T34	NA	NA	NA	NA	NA	NA
D_4__Shewanellaceae	NA	NA	NA	NA	NA	NA
D_1__Proteobacteria - propagated 3	NA	NA	NA	NA	NA	NA
D_4__Victivallaceae	NA	NA	NA	NA	NA	NA
D_4__Methanocorpusculaceae	NA	NA	NA	NA	NA	NA
D_4__Acidithiobacillaceae	NA	NA	NA	NA	NA	NA
D_4__Geobacteraceae	NA	NA	NA	NA	NA	NA
D_4__Puniceispirillales Incertae Sedis	NA	NA	NA	NA	NA	NA
D_3__Candidatus Shapirobacteria - propag	NA	NA	NA	NA	NA	NA
D_3__Flavobacteriales - propagated 1	NA	NA	NA	NA	NA	NA
D_3__Vampirovibrionales - propagated 1	NA	NA	NA	NA	NA	NA
D_4__Micavibrionaceae	NA	NA	NA	NA	NA	NA
D_4__Candidatus Falkowbacteria bacterium	NA	NA	NA	NA	NA	NA
D_3__Ga0077536 - propagated 1	NA	NA	NA	NA	NA	NA
D_3__CCD24 - propagated 1	NA	NA	NA	NA	NA	NA
D_3__Run-SP154 - propagated 1	NA	NA	NA	NA	NA	NA
D_4__Myxococcaceae	NA	NA	NA	NA	NA	NA
D_4__Leptolyngbyaceae	NA	NA	NA	NA	NA	NA
D_4__Jonesiaceae	NA	NA	NA	NA	NA	NA
D_4__Helicobacteraceae	NA	NA	NA	NA	NA	NA
D_4__B1-7BS	NA	NA	NA	NA	NA	NA
D_4__Parvularculaceae	NA	NA	NA	NA	NA	NA
D_4__Saccharum hybrid cultivar	NA	NA	NA	NA	NA	NA
D_4__Gallionellaceae	NA	NA	NA	NA	NA	NA
D_4__Halothiobacillaceae	NA	NA	NA	NA	NA	NA
D_4__Vibrionaceae	NA	NA	NA	NA	NA	NA
D_4__Nodosilineaceae	NA	NA	NA	NA	NA	NA
D_4__Labraceae	NA	NA	NA	NA	NA	NA
D_3__Candidatus Falkowbacteria - propaga	NA	NA	NA	NA	NA	NA
D_4__Dongiaceae	NA	NA	NA	NA	NA	NA
D_4__Nitrosopumilaceae	NA	NA	NA	NA	NA	NA
D_4__Arenicellaceae	NA	NA	NA	NA	NA	NA
D_3__KI89A clade - propagated 1	NA	NA	NA	NA	NA	NA
D_3__Methanomicrobiales - propagated 1	NA	NA	NA	NA	NA	NA
D_4__Herpetosiphonaceae	NA	NA	NA	NA	NA	NA
D_4__Marinifilaceae	NA	NA	NA	NA	NA	NA
D_4__Bacteroidetes BD2-2	NA	NA	NA	NA	NA	NA
D_4__Methylomonaceae	NA	NA	NA	NA	NA	NA
D_4__Immundisolibacteraceae	NA	NA	NA	NA	NA	NA
D_3__Cellvibrionales - propagated 1	NA	NA	NA	NA	NA	NA
D_3__Mollicutes Incertae Sedis - propaga	NA	NA	NA	NA	NA	NA
D_4__AKYG1722	NA	NA	NA	NA	NA	NA
D_2__Sericytochromatia - propagated 2	NA	NA	NA	NA	NA	NA
D_3__Candidatus Kaiserbacteria - propaga	NA	NA	NA	NA	NA	NA
D_4__Coxiellaceae	NA	NA	NA	NA	NA	NA
D_4__Rhodothermaceae	NA	NA	NA	NA	NA	NA
D_4__Sulfurospirillaceae	NA	NA	NA	NA	NA	NA
D_4__Acidiferrobacteraceae	NA	NA	NA	NA	NA	NA
D_4__Sulfurovaceae	NA	NA	NA	NA	NA	NA
D_3__WN-HWB-116 - propagated 1	NA	NA	NA	NA	NA	NA
D_4__mle1-27	NA	NA	NA	NA	NA	NA
D_4__Haloferacaceae	NA	NA	NA	NA	NA	NA
D_3__Acidobacteriales - propagated 1	NA	NA	NA	NA	NA	NA
D_3__Absconditabacteriales (SR1) - propa	NA	NA	NA	NA	NA	NA
D_4__Phycisphaeraceae	NA	NA	NA	NA	NA	NA
D_4__Glycomycetaceae	NA	NA	NA	NA	NA	NA
D_4__Euzebyaceae	NA	NA	NA	NA	NA	NA
D_4__Xenococcaceae	NA	NA	NA	NA	NA	NA
D_3__EV818SWSAP88 - propagated 1	NA	NA	NA	NA	NA	NA
D_4__Sporichthyaceae	NA	NA	NA	NA	NA	NA
D_4__SS1-B-06-26	NA	NA	NA	NA	NA	NA
D_4__Desulfuromonadaceae	NA	NA	NA	NA	NA	NA
D_5__Caldicellulosiruptor	NA	NA	NA	NA	NA	NA
D_5__Alcanivorax	NA	NA	NA	NA	NA	NA
D_5__Ruminococcaceae UCG-013	NA	NA	NA	NA	NA	NA
D_4__Flavobacteriaceae - propagated 1	NA	NA	NA	NA	NA	NA
D_4__BIrii41 - propagated 1	NA	NA	NA	NA	NA	NA
D_4__Spongiibacteraceae - propagated 1	NA	NA	NA	NA	NA	NA
D_5__Sphaerochaeta	NA	NA	NA	NA	NA	NA
D_1__Firmicutes - propagated 4	NA	NA	NA	NA	NA	NA
D_5__Acidibacter	NA	NA	NA	NA	NA	NA
D_5__Ezakiella	NA	NA	NA	NA	NA	NA
D_5__DSSD61	NA	NA	NA	NA	NA	NA
D_4__Hyphomonadaceae - propagated 1	NA	NA	NA	NA	NA	NA
D_5__Mycoplasma	NA	NA	NA	NA	NA	NA
D_4__Devosiaceae - propagated 1	NA	NA	NA	NA	NA	NA
D_5__Acetitomaculum	NA	NA	NA	NA	NA	NA
D_5__Proteocatella	NA	NA	NA	NA	NA	NA
D_5__ZOR0006	NA	NA	NA	NA	NA	NA
D_4__Dermacoccaceae - propagated 1	NA	NA	NA	NA	NA	NA
D_4__Methylopilaceae - propagated 1	NA	NA	NA	NA	NA	NA
D_4__Sphingobacteriaceae - propagated 1	NA	NA	NA	NA	NA	NA
D_5__SWB02	NA	NA	NA	NA	NA	NA
D_3__Microtrichales - propagated 2	NA	NA	NA	NA	NA	NA
D_5__Flavihumibacter	NA	NA	NA	NA	NA	NA
D_5__Snodgrassella	NA	NA	NA	NA	NA	NA
D_5__Cavicella	NA	NA	NA	NA	NA	NA
D_3__Micavibrionales - propagated 2	NA	NA	NA	NA	NA	NA
D_5__Ruminiclostridium 1	NA	NA	NA	NA	NA	NA
D_5__Rhodanobacter	NA	NA	NA	NA	NA	NA
D_5__C1-B045	NA	NA	NA	NA	NA	NA
D_5__Candidatus Hepatincola	NA	NA	NA	NA	NA	NA
D_5__Cellulomonas	NA	NA	NA	NA	NA	NA
D_5__Aeromicrobium	NA	NA	NA	NA	NA	NA
D_5__Truepera	NA	NA	NA	NA	NA	NA
D_3__OPB41 - propagated 2	NA	NA	NA	NA	NA	NA
D_5__Nakamurella	NA	NA	NA	NA	NA	NA
D_5__Propioniciclava	NA	NA	NA	NA	NA	NA
D_4__Coriobacteriales Incertae Sedis - p	NA	NA	NA	NA	NA	NA
D_5__Stenotrophobacter	NA	NA	NA	NA	NA	NA
D_5__Actinotignum	NA	NA	NA	NA	NA	NA
D_5__Defluviicoccus	NA	NA	NA	NA	NA	NA
D_5__Candidatus Saccharimonas	NA	NA	NA	NA	NA	NA
D_5__Luteococcus	NA	NA	NA	NA	NA	NA
D_5__Lachnospiraceae NK3A20 group	NA	NA	NA	NA	NA	NA
D_5__Porphyromonas	NA	NA	NA	NA	NA	NA
D_5__Promicromonospora	NA	NA	NA	NA	NA	NA
D_4__Pleomorphomonadaceae - propagated 1	NA	NA	NA	NA	NA	NA
D_5__Carnobacterium	NA	NA	NA	NA	NA	NA
D_5__Perlucidibaca	NA	NA	NA	NA	NA	NA
D_5__Luteimonas	NA	NA	NA	NA	NA	NA
D_5__Nocardiopsis	NA	NA	NA	NA	NA	NA
D_5__Roseiarcus	NA	NA	NA	NA	NA	NA
D_5__Anaeromyxobacter	NA	NA	NA	NA	NA	NA
D_5__Caproiciproducens	NA	NA	NA	NA	NA	NA
D_2__Subgroup 6 - propagated 3	NA	NA	NA	NA	NA	NA
D_4__37-13 - propagated 1	NA	NA	NA	NA	NA	NA
D_4__Cellvibrionaceae - propagated 1	NA	NA	NA	NA	NA	NA
D_5__Psychroglaciecola	NA	NA	NA	NA	NA	NA
D_5__Sandaracinus	NA	NA	NA	NA	NA	NA
D_5__Desulfoprunum	NA	NA	NA	NA	NA	NA
D_5__Clostridium sensu stricto 13	NA	NA	NA	NA	NA	NA
D_3__Gastranaerophilales - propagated 2	NA	NA	NA	NA	NA	NA
D_5__Glutamicibacter	NA	NA	NA	NA	NA	NA
D_5__Aquipuribacter	NA	NA	NA	NA	NA	NA
D_4__Gemmatimonadaceae - propagated 1	NA	NA	NA	NA	NA	NA
D_5__alphaI cluster	NA	NA	NA	NA	NA	NA
D_4__Polyangiaceae - propagated 1	NA	NA	NA	NA	NA	NA
D_5__Nitrospira	NA	NA	NA	NA	NA	NA
D_3__Xanthomonadales - propagated 2	NA	NA	NA	NA	NA	NA
D_5__Persicitalea	NA	NA	NA	NA	NA	NA
D_5__Gulosibacter	NA	NA	NA	NA	NA	NA
D_5__Verticia	NA	NA	NA	NA	NA	NA
D_3__Obscuribacterales - propagated 2	NA	NA	NA	NA	NA	NA
D_5__Flavitalea	NA	NA	NA	NA	NA	NA
D_5__Mogibacterium	NA	NA	NA	NA	NA	NA
D_5__Leptolyngbya ANT.L52.2	NA	NA	NA	NA	NA	NA
D_5__Dechlorobacter	NA	NA	NA	NA	NA	NA
D_5__Candidatus Accumulibacter	NA	NA	NA	NA	NA	NA
D_3__Clostridiales - propagated 2	NA	NA	NA	NA	NA	NA
D_5__Sporocytophaga	NA	NA	NA	NA	NA	NA
D_5__Methanosarcina	NA	NA	NA	NA	NA	NA
D_3__Micrococcales - propagated 2	NA	NA	NA	NA	NA	NA
D_4__Microtrichaceae - propagated 1	NA	NA	NA	NA	NA	NA
D_5__Pseudofulvimonas	NA	NA	NA	NA	NA	NA
D_5__Planifilum	NA	NA	NA	NA	NA	NA
D_4__Lentimicrobiaceae - propagated 1	NA	NA	NA	NA	NA	NA
D_5__Chitinophaga	NA	NA	NA	NA	NA	NA
D_5__Caldicoprobacter	NA	NA	NA	NA	NA	NA
D_5__Pir4 lineage	NA	NA	NA	NA	NA	NA
D_4__TRA3-20 - propagated 1	NA	NA	NA	NA	NA	NA
D_3__Rhodospirillales - propagated 2	NA	NA	NA	NA	NA	NA
D_4__Actinomycetaceae - propagated 1	NA	NA	NA	NA	NA	NA
D_5__Olsenella	NA	NA	NA	NA	NA	NA
D_3__Saccharimonadales - propagated 2	NA	NA	NA	NA	NA	NA
D_5__Tsukamurella	NA	NA	NA	NA	NA	NA
D_5__Isoptericola	NA	NA	NA	NA	NA	NA
D_5__Ornithinicoccus	NA	NA	NA	NA	NA	NA
D_4__Demequinaceae - propagated 1	NA	NA	NA	NA	NA	NA
D_4__Microscillaceae - propagated 1	NA	NA	NA	NA	NA	NA
D_4__Rhodanobacteraceae - propagated 1	NA	NA	NA	NA	NA	NA
D_5__Cobetia	NA	NA	NA	NA	NA	NA
D_5__Terrisporobacter	NA	NA	NA	NA	NA	NA
D_4__Marinilabiliaceae - propagated 1	NA	NA	NA	NA	NA	NA
D_3__Gaiellales - propagated 2	NA	NA	NA	NA	NA	NA
D_5__Niabella	NA	NA	NA	NA	NA	NA
D_5__Ohtaekwangia	NA	NA	NA	NA	NA	NA
D_5__Thioalkalispira	NA	NA	NA	NA	NA	NA
D_5__Paenalcaligenes	NA	NA	NA	NA	NA	NA
D_5__Micromonospora	NA	NA	NA	NA	NA	NA
D_4__Blfdi19 - propagated 1	NA	NA	NA	NA	NA	NA
D_5__Orbus	NA	NA	NA	NA	NA	NA
D_4__Chroococcidiopsaceae - propagated 1	NA	NA	NA	NA	NA	NA
D_5__Flaviflexus	NA	NA	NA	NA	NA	NA
D_5__Catenibacterium	NA	NA	NA	NA	NA	NA
D_5__Parapedobacter	NA	NA	NA	NA	NA	NA
D_4__67-14 - propagated 1	NA	NA	NA	NA	NA	NA
D_5__Selenomonas	NA	NA	NA	NA	NA	NA
D_5__Lentimicrobium	NA	NA	NA	NA	NA	NA
D_5__Aestuariicella	NA	NA	NA	NA	NA	NA
D_5__Sellimonas	NA	NA	NA	NA	NA	NA
D_4__Clostridiaceae 2 - propagated 1	NA	NA	NA	NA	NA	NA
D_5__Tissierella	NA	NA	NA	NA	NA	NA
D_5__Ilumatobacter	NA	NA	NA	NA	NA	NA
D_5__Clostridium sensu stricto 8	NA	NA	NA	NA	NA	NA
D_5__BD1-7 clade	NA	NA	NA	NA	NA	NA
D_5__Cetobacterium	NA	NA	NA	NA	NA	NA
D_5__Globicatella	NA	NA	NA	NA	NA	NA
D_5__Singulisphaera	NA	NA	NA	NA	NA	NA
D_5__Ensifer	NA	NA	NA	NA	NA	NA
D_4__bacteriap25 - propagated 1	NA	NA	NA	NA	NA	NA
D_5__Candidatus Alysiosphaera	NA	NA	NA	NA	NA	NA
D_5__Bogoriella	NA	NA	NA	NA	NA	NA
D_5__Timonella	NA	NA	NA	NA	NA	NA
D_5__Mucilaginibacter	NA	NA	NA	NA	NA	NA
D_5__Mitsuaria	NA	NA	NA	NA	NA	NA
D_4__Family XIII - propagated 1	NA	NA	NA	NA	NA	NA
D_5__Salipaludibacillus	NA	NA	NA	NA	NA	NA
D_5__Salinarimonas	NA	NA	NA	NA	NA	NA
D_4__SC-I-84 - propagated 1	NA	NA	NA	NA	NA	NA
D_3__EC3 - propagated 2	NA	NA	NA	NA	NA	NA
D_4__Geodermatophilaceae - propagated 1	NA	NA	NA	NA	NA	NA
D_5__Cnuella	NA	NA	NA	NA	NA	NA
D_5__Family XIII AD3011 group	NA	NA	NA	NA	NA	NA
D_5__Solibacillus	NA	NA	NA	NA	NA	NA
D_5__Lampropedia	NA	NA	NA	NA	NA	NA
D_5__Macrococcus	NA	NA	NA	NA	NA	NA
D_5__Thiopseudomonas	NA	NA	NA	NA	NA	NA
D_5__Pusillimonas	NA	NA	NA	NA	NA	NA
D_4__Aerococcaceae - propagated 1	NA	NA	NA	NA	NA	NA
D_5__Pseudoclavibacter	NA	NA	NA	NA	NA	NA
D_5__Tepidisphaera	NA	NA	NA	NA	NA	NA
D_4__Desulfarculaceae - propagated 1	NA	NA	NA	NA	NA	NA
D_5__Polymorphobacter	NA	NA	NA	NA	NA	NA
D_5__Mariniradius	NA	NA	NA	NA	NA	NA
D_4__Steroidobacteraceae - propagated 1	NA	NA	NA	NA	NA	NA
D_5__Vitreoscilla	NA	NA	NA	NA	NA	NA
D_5__Nesterenkonia	NA	NA	NA	NA	NA	NA
D_5__Bacteriovorax	NA	NA	NA	NA	NA	NA
D_5__Succiniclasticum	NA	NA	NA	NA	NA	NA
D_4__Sandaracinaceae - propagated 1	NA	NA	NA	NA	NA	NA
D_5__Ruminococcaceae UCG-009	NA	NA	NA	NA	NA	NA
D_5__[Eubacterium] brachy group	NA	NA	NA	NA	NA	NA
D_4__Acidobacteriaceae (Subgroup 1) - pr	NA	NA	NA	NA	NA	NA
D_5__Herminiimonas	NA	NA	NA	NA	NA	NA
D_5__Pedomicrobium	NA	NA	NA	NA	NA	NA
D_4__Blastocatellaceae - propagated 1	NA	NA	NA	NA	NA	NA
D_4__Pseudonocardiaceae - propagated 1	NA	NA	NA	NA	NA	NA
D_5__Ruminococcaceae NK4A214 group	NA	NA	NA	NA	NA	NA
D_5__Saccharofermentans	NA	NA	NA	NA	NA	NA
D_5__Ferruginibacter	NA	NA	NA	NA	NA	NA
D_5__Candidatus Brownia	NA	NA	NA	NA	NA	NA
D_5__Streptomyces	NA	NA	NA	NA	NA	NA
D_5__Cytophaga	NA	NA	NA	NA	NA	NA
D_4__SR-FBR-L83 - propagated 1	NA	NA	NA	NA	NA	NA
D_5__Salana	NA	NA	NA	NA	NA	NA
D_5__Hymenobacter	NA	NA	NA	NA	NA	NA
D_4__Pasteurellaceae - propagated 1	NA	NA	NA	NA	NA	NA
D_5__Soehngenia	NA	NA	NA	NA	NA	NA
D_5__Arsenicicoccus	NA	NA	NA	NA	NA	NA
D_5__Ammoniphilus	NA	NA	NA	NA	NA	NA
D_5__Ancalomicrobium	NA	NA	NA	NA	NA	NA
D_5__Methanosphaera	NA	NA	NA	NA	NA	NA
D_4__Rickettsiaceae - propagated 1	NA	NA	NA	NA	NA	NA
D_5__Ruminococcus 1	NA	NA	NA	NA	NA	NA
D_5__Facklamia	NA	NA	NA	NA	NA	NA
D_4__MWH-CFBk5 - propagated 1	NA	NA	NA	NA	NA	NA
D_4__Christensenellaceae - propagated 1	NA	NA	NA	NA	NA	NA
D_5__Chitinilyticum	NA	NA	NA	NA	NA	NA
D_5__Anaerocella	NA	NA	NA	NA	NA	NA
D_5__Wandonia	NA	NA	NA	NA	NA	NA
D_5__Salinicola	NA	NA	NA	NA	NA	NA
D_5__Duganella	NA	NA	NA	NA	NA	NA
D_2__Bacteroidia - propagated 3	NA	NA	NA	NA	NA	NA
D_5__[Ruminococcus] gauvreauii group	NA	NA	NA	NA	NA	NA
D_5__Kineococcus	NA	NA	NA	NA	NA	NA
D_4__Micromonosporaceae - propagated 1	NA	NA	NA	NA	NA	NA
D_5__[Eubacterium] nodatum group	NA	NA	NA	NA	NA	NA
D_4__Nitrososphaeraceae - propagated 1	NA	NA	NA	NA	NA	NA
D_5__Paenochrobactrum	NA	NA	NA	NA	NA	NA
D_4__Oligoflexaceae - propagated 1	NA	NA	NA	NA	NA	NA
D_4__Legionellaceae - propagated 1	NA	NA	NA	NA	NA	NA
D_5__Pseudolabrys	NA	NA	NA	NA	NA	NA
D_2__KD4-96 - propagated 3	NA	NA	NA	NA	NA	NA
D_2__Acidimicrobiia - propagated 3	NA	NA	NA	NA	NA	NA
D_5__Nonomuraea	NA	NA	NA	NA	NA	NA
D_4__Paenibacillaceae - propagated 1	NA	NA	NA	NA	NA	NA
D_5__Chelativorans	NA	NA	NA	NA	NA	NA
D_5__Erwinia	NA	NA	NA	NA	NA	NA
D_3__Actinomarinales - propagated 2	NA	NA	NA	NA	NA	NA
D_5__Angustibacter	NA	NA	NA	NA	NA	NA
D_5__Larkinella	NA	NA	NA	NA	NA	NA
D_5__Alloiococcus	NA	NA	NA	NA	NA	NA
D_5__Desulfobacula	NA	NA	NA	NA	NA	NA
D_5__Aestuariimicrobium	NA	NA	NA	NA	NA	NA
D_4__Amb-16S-1323 - propagated 1	NA	NA	NA	NA	NA	NA
D_4__Sedimenticolaceae - propagated 1	NA	NA	NA	NA	NA	NA
D_5__Bordetella	NA	NA	NA	NA	NA	NA
D_5__Acetanaerobacterium	NA	NA	NA	NA	NA	NA
D_5__Methanobrevibacter	NA	NA	NA	NA	NA	NA
D_5__Lechevalieria	NA	NA	NA	NA	NA	NA
D_5__Ellin6055	NA	NA	NA	NA	NA	NA
D_3__R7C24 - propagated 2	NA	NA	NA	NA	NA	NA
D_5__DSSF69	NA	NA	NA	NA	NA	NA
D_5__Pragia	NA	NA	NA	NA	NA	NA
D_5__Arthrospira PCC-7345	NA	NA	NA	NA	NA	NA
D_4__Moraxellaceae - propagated 1	NA	NA	NA	NA	NA	NA
D_5__Gracilibacter	NA	NA	NA	NA	NA	NA
D_5__Flavisolibacter	NA	NA	NA	NA	NA	NA
D_4__WD2101 soil group - propagated 1	NA	NA	NA	NA	NA	NA
D_5__Acholeplasma	NA	NA	NA	NA	NA	NA
D_4__Rubinisphaeraceae - propagated 1	NA	NA	NA	NA	NA	NA
D_5__Fermentimonas	NA	NA	NA	NA	NA	NA
D_5__Bifidobacterium	NA	NA	NA	NA	NA	NA
D_5__Erysipelotrichaceae UCG-009	NA	NA	NA	NA	NA	NA
D_5__Rathayibacter	NA	NA	NA	NA	NA	NA
D_5__Salinicoccus	NA	NA	NA	NA	NA	NA
D_5__Roseburia	NA	NA	NA	NA	NA	NA
D_5__Sporosarcina	NA	NA	NA	NA	NA	NA
D_5__Segetibacter	NA	NA	NA	NA	NA	NA
D_5__Lachnospiraceae UCG-007	NA	NA	NA	NA	NA	NA
D_5__Polaromonas	NA	NA	NA	NA	NA	NA
D_5__Rhizorhapis	NA	NA	NA	NA	NA	NA
D_5__Blautia	NA	NA	NA	NA	NA	NA
D_4__Methyloligellaceae - propagated 1	NA	NA	NA	NA	NA	NA
D_5__Kineosphaera	NA	NA	NA	NA	NA	NA
D_5__Adhaeribacter	NA	NA	NA	NA	NA	NA
D_5__Candidatus Carsonella	NA	NA	NA	NA	NA	NA
D_4__Crocinitomicaceae - propagated 1	NA	NA	NA	NA	NA	NA
D_5__Curvibacter	NA	NA	NA	NA	NA	NA
D_5__Ancylothrix 8PC	NA	NA	NA	NA	NA	NA
D_5__Actinoplanes	NA	NA	NA	NA	NA	NA
D_5__Dechloromonas	NA	NA	NA	NA	NA	NA
D_5__[Eubacterium] ventriosum group	NA	NA	NA	NA	NA	NA
D_5__Methanobacterium	NA	NA	NA	NA	NA	NA
D_5__Halobacillus	NA	NA	NA	NA	NA	NA
D_5__Anaerolinea	NA	NA	NA	NA	NA	NA
D_5__Jeotgalibacillus	NA	NA	NA	NA	NA	NA
D_4__Pseudomonadaceae - propagated 1	NA	NA	NA	NA	NA	NA
D_5__Puniceicoccus	NA	NA	NA	NA	NA	NA
D_5__Ruminococcaceae UCG-005	NA	NA	NA	NA	NA	NA
D_5__Treponema 2	NA	NA	NA	NA	NA	NA
D_5__Z20	NA	NA	NA	NA	NA	NA
D_5__Leifsonia	NA	NA	NA	NA	NA	NA
D_5__Azovibrio	NA	NA	NA	NA	NA	NA
D_5__Roseovarius	NA	NA	NA	NA	NA	NA
D_5__Ruminiclostridium	NA	NA	NA	NA	NA	NA
D_5__Ercella	NA	NA	NA	NA	NA	NA
D_1__FBP - propagated 4	NA	NA	NA	NA	NA	NA
D_5__Varibaculum	NA	NA	NA	NA	NA	NA
D_5__Idiomarina sp.	NA	NA	NA	NA	NA	NA
D_5__Turicella	NA	NA	NA	NA	NA	NA
D_3__Fibrobacterales - propagated 2	NA	NA	NA	NA	NA	NA
D_5__Alistipes	NA	NA	NA	NA	NA	NA
D_5__Pleomorphomonas	NA	NA	NA	NA	NA	NA
D_5__Lawsonia	NA	NA	NA	NA	NA	NA
D_5__Tetrasphaera	NA	NA	NA	NA	NA	NA
D_3__Armatimonadales - propagated 2	NA	NA	NA	NA	NA	NA
D_5__Moheibacter	NA	NA	NA	NA	NA	NA
D_3__SJA-15 - propagated 2	NA	NA	NA	NA	NA	NA
D_5__Candidatus Solibacter	NA	NA	NA	NA	NA	NA
D_5__Conexibacter	NA	NA	NA	NA	NA	NA
D_5__Phaselicystis	NA	NA	NA	NA	NA	NA
D_5__Actinotalea	NA	NA	NA	NA	NA	NA
D_5__Sporobacter	NA	NA	NA	NA	NA	NA
D_5__Luteitalea	NA	NA	NA	NA	NA	NA
D_5__Inquilinus	NA	NA	NA	NA	NA	NA
D_5__Cupriavidus	NA	NA	NA	NA	NA	NA
D_5__Solirubrobacter	NA	NA	NA	NA	NA	NA
D_5__Rikenellaceae RC9 gut group	NA	NA	NA	NA	NA	NA
D_5__Marvinbryantia	NA	NA	NA	NA	NA	NA
D_5__EcFYyy-200	NA	NA	NA	NA	NA	NA
D_4__Atopobiaceae - propagated 1	NA	NA	NA	NA	NA	NA
D_5__Bauldia	NA	NA	NA	NA	NA	NA
D_3__Myxococcales - propagated 2	NA	NA	NA	NA	NA	NA
D_5__Oceanobacter	NA	NA	NA	NA	NA	NA
D_4__Paludibacteraceae - propagated 1	NA	NA	NA	NA	NA	NA
D_5__Amaricoccus	NA	NA	NA	NA	NA	NA
D_5__Prevotella 7	NA	NA	NA	NA	NA	NA
D_5__Methylotenera	NA	NA	NA	NA	NA	NA
D_5__Aerosphaera	NA	NA	NA	NA	NA	NA
D_5__Pelagibacterium	NA	NA	NA	NA	NA	NA
D_4__Hyphomicrobiaceae - propagated 1	NA	NA	NA	NA	NA	NA
D_4__Ilumatobacteraceae - propagated 1	NA	NA	NA	NA	NA	NA
D_5__Coprococcus 1	NA	NA	NA	NA	NA	NA
D_5__LD29	NA	NA	NA	NA	NA	NA
D_4__LiUU-11-161 - propagated 1	NA	NA	NA	NA	NA	NA
D_3__Bacteroidales - propagated 2	NA	NA	NA	NA	NA	NA
D_4__Fodinicurvataceae - propagated 1	NA	NA	NA	NA	NA	NA
D_5__[Eubacterium] hallii group	NA	NA	NA	NA	NA	NA
D_4__Staphylococcaceae - propagated 1	NA	NA	NA	NA	NA	NA
D_5__Egicoccus	NA	NA	NA	NA	NA	NA
D_5__Prevotella 1	NA	NA	NA	NA	NA	NA
D_4__GZKB124 - propagated 1	NA	NA	NA	NA	NA	NA
D_3__Frankiales - propagated 2	NA	NA	NA	NA	NA	NA
D_5__Trueperella	NA	NA	NA	NA	NA	NA
D_5__Lysinibacillus	NA	NA	NA	NA	NA	NA
D_5__Acidothermus	NA	NA	NA	NA	NA	NA
D_5__Jatrophihabitans	NA	NA	NA	NA	NA	NA
D_5__Sporolactobacillus	NA	NA	NA	NA	NA	NA
D_4__Synergistaceae - propagated 1	NA	NA	NA	NA	NA	NA
D_3__IMCC26256 - propagated 2	NA	NA	NA	NA	NA	NA
D_5__Pseudokineococcus	NA	NA	NA	NA	NA	NA
D_5__Streptobacillus	NA	NA	NA	NA	NA	NA
D_5__Miniimonas	NA	NA	NA	NA	NA	NA
D_4__Acetobacterales Incertae Sedis - pr	NA	NA	NA	NA	NA	NA
D_5__Verrucomicrobium	NA	NA	NA	NA	NA	NA
D_5__Asinibacterium	NA	NA	NA	NA	NA	NA
D_5__Ellin6067	NA	NA	NA	NA	NA	NA
D_3__211ds20 - propagated 2	NA	NA	NA	NA	NA	NA
D_5__oc32	NA	NA	NA	NA	NA	NA
D_5__Antricoccus	NA	NA	NA	NA	NA	NA
D_5__Chroococcidiopsis SAG 2023	NA	NA	NA	NA	NA	NA
D_5__Sphingorhabdus	NA	NA	NA	NA	NA	NA
D_5__Prevotellaceae Ga6A1 group	NA	NA	NA	NA	NA	NA
D_5__Selenomonas 3	NA	NA	NA	NA	NA	NA
D_5__Izhakiella	NA	NA	NA	NA	NA	NA
D_5__Parasegetibacter	NA	NA	NA	NA	NA	NA
D_5__Aequorivita	NA	NA	NA	NA	NA	NA
D_5__Arenimonas	NA	NA	NA	NA	NA	NA
D_4__SB-5 - propagated 1	NA	NA	NA	NA	NA	NA
D_4__Sporolactobacillaceae - propagated	NA	NA	NA	NA	NA	NA
D_3__Sphingobacteriales - propagated 2	NA	NA	NA	NA	NA	NA
D_5__Garciella	NA	NA	NA	NA	NA	NA
D_5__Haliangium	NA	NA	NA	NA	NA	NA
D_5__Gemmatimonas	NA	NA	NA	NA	NA	NA
D_5__DMER64	NA	NA	NA	NA	NA	NA
D_5__Prevotellaceae UCG-004	NA	NA	NA	NA	NA	NA
D_4__ML635J-40 aquatic group - propagate	NA	NA	NA	NA	NA	NA
D_5__Kurthia	NA	NA	NA	NA	NA	NA
D_5__Falsochrobactrum	NA	NA	NA	NA	NA	NA
D_5__Skermanella	NA	NA	NA	NA	NA	NA
D_5__Nosocomiicoccus	NA	NA	NA	NA	NA	NA
D_5__Candidatus Hamiltonella	NA	NA	NA	NA	NA	NA
D_2__MB-A2-108 - propagated 3	NA	NA	NA	NA	NA	NA
D_5__FukuN18 freshwater group	NA	NA	NA	NA	NA	NA
D_5__Terrabacter	NA	NA	NA	NA	NA	NA
D_5__Azotobacter	NA	NA	NA	NA	NA	NA
D_5__Thermocrispum	NA	NA	NA	NA	NA	NA
D_5__Lachnospiraceae UCG-001	NA	NA	NA	NA	NA	NA
D_5__Endobacter	NA	NA	NA	NA	NA	NA
D_4__JG30-KF-CM45 - propagated 1	NA	NA	NA	NA	NA	NA
D_4__Anaerolineaceae - propagated 1	NA	NA	NA	NA	NA	NA
D_5__Pseudoflavitalea	NA	NA	NA	NA	NA	NA
D_4__Orbaceae - propagated 1	NA	NA	NA	NA	NA	NA
D_5__Tyzzerella	NA	NA	NA	NA	NA	NA
D_5__Holdemanella	NA	NA	NA	NA	NA	NA
D_3__MBA03 - propagated 2	NA	NA	NA	NA	NA	NA
D_4__Bacteroidales RF16 group - propagat	NA	NA	NA	NA	NA	NA
D_5__Ornithobacterium	NA	NA	NA	NA	NA	NA
D_5__Lachnoanaerobaculum	NA	NA	NA	NA	NA	NA
D_5__Cellulosilyticum	NA	NA	NA	NA	NA	NA
D_5__Ruminococcaceae UCG-002	NA	NA	NA	NA	NA	NA
D_5__Thermobifida	NA	NA	NA	NA	NA	NA
D_5__Mobilicoccus	NA	NA	NA	NA	NA	NA
D_5__Cryomorpha	NA	NA	NA	NA	NA	NA
D_1__Armatimonadetes - propagated 4	NA	NA	NA	NA	NA	NA
D_5__Myroides	NA	NA	NA	NA	NA	NA
D_5__Brumimicrobium	NA	NA	NA	NA	NA	NA
D_3__Subgroup 2 - propagated 2	NA	NA	NA	NA	NA	NA
D_4__Dermatophilaceae - propagated 1	NA	NA	NA	NA	NA	NA
D_5__Parabacteroides	NA	NA	NA	NA	NA	NA
D_5__Erythrobacter	NA	NA	NA	NA	NA	NA
D_5__Fastidiosipila	NA	NA	NA	NA	NA	NA
D_5__[Eubacterium] fissicatena group	NA	NA	NA	NA	NA	NA
D_5__Cystobacter	NA	NA	NA	NA	NA	NA
D_5__Fontimonas	NA	NA	NA	NA	NA	NA
D_5__Arcticibacter	NA	NA	NA	NA	NA	NA
D_5__Actinocorallia	NA	NA	NA	NA	NA	NA
D_4__Kineosporiaceae - propagated 1	NA	NA	NA	NA	NA	NA
D_5__Castellaniella	NA	NA	NA	NA	NA	NA
D_5__Geobacillus	NA	NA	NA	NA	NA	NA
D_4__HAW-RM37-2 - propagated 1	NA	NA	NA	NA	NA	NA
D_4__F082 - propagated 1	NA	NA	NA	NA	NA	NA
D_5__Megasphaera	NA	NA	NA	NA	NA	NA
D_5__Niastella	NA	NA	NA	NA	NA	NA
D_5__Hydrocarboniphaga	NA	NA	NA	NA	NA	NA
D_5__Fusibacter	NA	NA	NA	NA	NA	NA
D_5__Laceyella	NA	NA	NA	NA	NA	NA
D_3__Corynebacteriales - propagated 2	NA	NA	NA	NA	NA	NA
D_4__Nitriliruptoraceae - propagated 1	NA	NA	NA	NA	NA	NA
D_5__Gallicola	NA	NA	NA	NA	NA	NA
D_5__Candidatus Jidaibacter	NA	NA	NA	NA	NA	NA
D_5__Pseudactinotalea	NA	NA	NA	NA	NA	NA
D_5__Enteractinococcus	NA	NA	NA	NA	NA	NA
D_5__Chishuiella	NA	NA	NA	NA	NA	NA
D_5__Pseudopedobacter	NA	NA	NA	NA	NA	NA
D_5__Azoarcus	NA	NA	NA	NA	NA	NA
D_5__Lihuaxuella	NA	NA	NA	NA	NA	NA
D_5__Virgibacillus	NA	NA	NA	NA	NA	NA
D_5__Aliidiomarina	NA	NA	NA	NA	NA	NA
D_5__Oribacterium	NA	NA	NA	NA	NA	NA
D_2__Gracilibacteria - propagated 3	NA	NA	NA	NA	NA	NA
D_5__Aurantimicrobium	NA	NA	NA	NA	NA	NA
D_5__Nocardia	NA	NA	NA	NA	NA	NA
D_5__Marinospirillum	NA	NA	NA	NA	NA	NA
D_4__Peptococcaceae - propagated 1	NA	NA	NA	NA	NA	NA
D_5__MND1	NA	NA	NA	NA	NA	NA
D_3__CCM19a - propagated 2	NA	NA	NA	NA	NA	NA
D_5__Alkaliphilus	NA	NA	NA	NA	NA	NA
D_5__Rhodopseudomonas	NA	NA	NA	NA	NA	NA
D_5__Oligella	NA	NA	NA	NA	NA	NA
D_5__Ruminococcus 2	NA	NA	NA	NA	NA	NA
D_4__Desulfobulbaceae - propagated 1	NA	NA	NA	NA	NA	NA
D_3__Chitinophagales - propagated 2	NA	NA	NA	NA	NA	NA
D_5__Oxalobacter	NA	NA	NA	NA	NA	NA
D_5__Aeriscardovia	NA	NA	NA	NA	NA	NA
D_5__Janthinobacterium	NA	NA	NA	NA	NA	NA
D_5__Elusimicrobium	NA	NA	NA	NA	NA	NA
D_5__Thermobacillus	NA	NA	NA	NA	NA	NA
D_5__[Ruminococcus] torques group	NA	NA	NA	NA	NA	NA
D_5__Propionispira	NA	NA	NA	NA	NA	NA
D_5__Salinisphaera	NA	NA	NA	NA	NA	NA
D_5__Quadrisphaera	NA	NA	NA	NA	NA	NA
D_3__M55-D21 - propagated 2	NA	NA	NA	NA	NA	NA
D_5__Chiayiivirga	NA	NA	NA	NA	NA	NA
D_5__Confluentibacter	NA	NA	NA	NA	NA	NA
D_5__Neoasaia	NA	NA	NA	NA	NA	NA
D_5__Yaniella	NA	NA	NA	NA	NA	NA
D_5__Tenacibaculum	NA	NA	NA	NA	NA	NA
D_5__Deinococcus	NA	NA	NA	NA	NA	NA
D_5__Methylophaga	NA	NA	NA	NA	NA	NA
D_5__UBA6140	NA	NA	NA	NA	NA	NA
D_5__Dapisostemonum CCIBt 3536	NA	NA	NA	NA	NA	NA
D_4__COB P4-1 termite group - propagated	NA	NA	NA	NA	NA	NA
D_5__Parvibaculum	NA	NA	NA	NA	NA	NA
D_5__Rhodocista sp. SCSIO 13435	NA	NA	NA	NA	NA	NA
D_5__Brevibacillus	NA	NA	NA	NA	NA	NA
D_5__Candidatus Nitrocosmicus	NA	NA	NA	NA	NA	NA
D_5__Sterolibacterium	NA	NA	NA	NA	NA	NA
D_5__Anaerocolumna	NA	NA	NA	NA	NA	NA
D_5__Listeria	NA	NA	NA	NA	NA	NA
D_5__Hyphomonas	NA	NA	NA	NA	NA	NA
D_5__Candidatus Kinetoplastibacterium	NA	NA	NA	NA	NA	NA
D_5__Fimbriiglobus	NA	NA	NA	NA	NA	NA
D_5__Nannocystis	NA	NA	NA	NA	NA	NA
D_5__OLB12	NA	NA	NA	NA	NA	NA
D_4__Reyranellaceae - propagated 1	NA	NA	NA	NA	NA	NA
D_5__Variovorax	NA	NA	NA	NA	NA	NA
D_5__Methylocella	NA	NA	NA	NA	NA	NA
D_5__Tumebacillus	NA	NA	NA	NA	NA	NA
D_5__Arenibacter	NA	NA	NA	NA	NA	NA
D_5__Cellulosimicrobium	NA	NA	NA	NA	NA	NA
D_5__Siphonobacter	NA	NA	NA	NA	NA	NA
D_5__Pseudorhodoplanes	NA	NA	NA	NA	NA	NA
D_5__Clostridium sensu stricto 12	NA	NA	NA	NA	NA	NA
D_5__Sporomusa	NA	NA	NA	NA	NA	NA
D_4__Balneolaceae - propagated 1	NA	NA	NA	NA	NA	NA
D_5__Lachnospiraceae UCG-004	NA	NA	NA	NA	NA	NA
D_2__MVP-15 - propagated 3	NA	NA	NA	NA	NA	NA
D_4__Cyclobacteriaceae - propagated 1	NA	NA	NA	NA	NA	NA
D_5__Flaviaesturariibacter	NA	NA	NA	NA	NA	NA
D_5__Candidatus Paracaedibacter	NA	NA	NA	NA	NA	NA
D_5__Sphingoaurantiacus	NA	NA	NA	NA	NA	NA
D_5__Gluconobacter	NA	NA	NA	NA	NA	NA
D_5__Marinilutecoccus	NA	NA	NA	NA	NA	NA
D_5__Ruminiclostridium 9	NA	NA	NA	NA	NA	NA
D_5__W5053	NA	NA	NA	NA	NA	NA
D_5__candidate division SR1 bacterium MG	NA	NA	NA	NA	NA	NA
D_3__PLTA13 - propagated 2	NA	NA	NA	NA	NA	NA
D_5__Agromyces	NA	NA	NA	NA	NA	NA
D_5__Frederiksenia	NA	NA	NA	NA	NA	NA
D_5__Sphaerotilus	NA	NA	NA	NA	NA	NA
D_5__Oceanisphaera	NA	NA	NA	NA	NA	NA
D_4__Fimbriimonadaceae - propagated 1	NA	NA	NA	NA	NA	NA
D_5__Aminobacter	NA	NA	NA	NA	NA	NA
D_5__Calothrix PCC-6303	NA	NA	NA	NA	NA	NA
D_5__Anaerosporobacter	NA	NA	NA	NA	NA	NA
D_5__Dehalobacter	NA	NA	NA	NA	NA	NA
D_5__Enterorhabdus	NA	NA	NA	NA	NA	NA
D_5__Terriglobus	NA	NA	NA	NA	NA	NA
D_5__RB41	NA	NA	NA	NA	NA	NA
D_5__Blvii28 wastewater-sludge group	NA	NA	NA	NA	NA	NA
D_5__Parvibacter	NA	NA	NA	NA	NA	NA
D_5__Halococcus	NA	NA	NA	NA	NA	NA
D_5__Thauera	NA	NA	NA	NA	NA	NA
D_5__Desulfovermiculus	NA	NA	NA	NA	NA	NA
D_5__JGI 0001001-H03	NA	NA	NA	NA	NA	NA
D_3__Cytophagales - propagated 2	NA	NA	NA	NA	NA	NA
D_5__Pseudoalteromonas	NA	NA	NA	NA	NA	NA
D_3__Puniceispirillales - propagated 2	NA	NA	NA	NA	NA	NA
D_5__Proteiniclasticum	NA	NA	NA	NA	NA	NA
D_3__Rickettsiales - propagated 2	NA	NA	NA	NA	NA	NA
D_4__Longimicrobiaceae - propagated 1	NA	NA	NA	NA	NA	NA
D_5__Gottschalkia	NA	NA	NA	NA	NA	NA
D_4__Diplorickettsiaceae - propagated 1	NA	NA	NA	NA	NA	NA
D_5__Candidatus Rhabdochlamydia	NA	NA	NA	NA	NA	NA
D_5__Chitinibacter	NA	NA	NA	NA	NA	NA
D_5__Desulfosporosinus	NA	NA	NA	NA	NA	NA
D_5__Mumia	NA	NA	NA	NA	NA	NA
D_5__Blastomonas	NA	NA	NA	NA	NA	NA
D_2__V2072-189E03 - propagated 3	NA	NA	NA	NA	NA	NA
D_5__Williamsia	NA	NA	NA	NA	NA	NA
D_5__Salinimicrobium	NA	NA	NA	NA	NA	NA
D_5__Ignavigranum	NA	NA	NA	NA	NA	NA
D_5__Zymobacter	NA	NA	NA	NA	NA	NA
D_5__Oscillibacter	NA	NA	NA	NA	NA	NA
D_5__Kingella	NA	NA	NA	NA	NA	NA
D_5__Nitrosospira	NA	NA	NA	NA	NA	NA
D_4__Barnesiellaceae - propagated 1	NA	NA	NA	NA	NA	NA
D_5__Symbiobacterium	NA	NA	NA	NA	NA	NA
D_1__GAL15 - propagated 4	NA	NA	NA	NA	NA	NA
D_5__Camelimonas	NA	NA	NA	NA	NA	NA
D_5__Garicola	NA	NA	NA	NA	NA	NA
D_5__Buchnera	NA	NA	NA	NA	NA	NA
D_2__Bacilli - propagated 3	NA	NA	NA	NA	NA	NA
D_5__Dermabacter	NA	NA	NA	NA	NA	NA
D_5__Aliterella CENA595	NA	NA	NA	NA	NA	NA
D_5__AKIW659	NA	NA	NA	NA	NA	NA
D_5__Marinomonas	NA	NA	NA	NA	NA	NA
D_5__Demequina	NA	NA	NA	NA	NA	NA
D_5__Paludisphaera	NA	NA	NA	NA	NA	NA
D_5__Caedibacter	NA	NA	NA	NA	NA	NA
D_5__Desulfomicrobium	NA	NA	NA	NA	NA	NA
D_5__Peptostreptococcus	NA	NA	NA	NA	NA	NA
D_5__Rummeliibacillus	NA	NA	NA	NA	NA	NA
D_5__possible genus 04	NA	NA	NA	NA	NA	NA
D_5__Wohlfahrtiimonas	NA	NA	NA	NA	NA	NA
D_5__Actinophytocola	NA	NA	NA	NA	NA	NA
D_5__Thermoanaerobacter	NA	NA	NA	NA	NA	NA
D_5__Sanguibacter	NA	NA	NA	NA	NA	NA
D_4__NS11-12 marine group - propagated 1	NA	NA	NA	NA	NA	NA
D_5__Amnibacterium	NA	NA	NA	NA	NA	NA
D_5__dgA-11 gut group	NA	NA	NA	NA	NA	NA
D_5__Syntrophomonas	NA	NA	NA	NA	NA	NA
D_5__Coprothermobacter	NA	NA	NA	NA	NA	NA
D_4__AB1 - propagated 1	NA	NA	NA	NA	NA	NA
D_5__Afipia	NA	NA	NA	NA	NA	NA
D_3__EUB33-2 - propagated 2	NA	NA	NA	NA	NA	NA
D_5__Actinomycetospora	NA	NA	NA	NA	NA	NA
D_5__Rhodovastum	NA	NA	NA	NA	NA	NA
D_5__Methanosaeta	NA	NA	NA	NA	NA	NA
D_5__Dolosicoccus	NA	NA	NA	NA	NA	NA
D_5__Tepidimicrobium	NA	NA	NA	NA	NA	NA
D_4__Magnetospiraceae - propagated 1	NA	NA	NA	NA	NA	NA
D_4__Family XI - propagated 1	NA	NA	NA	NA	NA	NA
D_3__EPR3968-O8a-Bc78 - propagated 2	NA	NA	NA	NA	NA	NA
D_4__Archangiaceae - propagated 1	NA	NA	NA	NA	NA	NA
D_5__Caldibacillus	NA	NA	NA	NA	NA	NA
D_5__Nordella	NA	NA	NA	NA	NA	NA
D_5__Prevotella 2	NA	NA	NA	NA	NA	NA
D_5__Ruminococcaceae UCG-010	NA	NA	NA	NA	NA	NA
D_4__Nannocystaceae - propagated 1	NA	NA	NA	NA	NA	NA
D_5__Corticicoccus	NA	NA	NA	NA	NA	NA
D_5__Kushneria	NA	NA	NA	NA	NA	NA
D_5__Weeksella	NA	NA	NA	NA	NA	NA
D_5__OM60(NOR5) clade	NA	NA	NA	NA	NA	NA
D_4__T34 - propagated 1	NA	NA	NA	NA	NA	NA
D_5__Lachnospiraceae UCG-003	NA	NA	NA	NA	NA	NA
D_5__Phycicoccus	NA	NA	NA	NA	NA	NA
D_5__Methylorosula	NA	NA	NA	NA	NA	NA
D_5__Desulfitobacterium	NA	NA	NA	NA	NA	NA
D_5__Acetivibrio	NA	NA	NA	NA	NA	NA
D_5__Pseudaminobacter	NA	NA	NA	NA	NA	NA
D_5__Draconibacterium	NA	NA	NA	NA	NA	NA
D_5__H1	NA	NA	NA	NA	NA	NA
D_5__Candidatus Udaeobacter	NA	NA	NA	NA	NA	NA
D_5__Shewanella	NA	NA	NA	NA	NA	NA
D_4__Streptosporangiaceae - propagated 1	NA	NA	NA	NA	NA	NA
D_5__Phascolarctobacterium	NA	NA	NA	NA	NA	NA
D_5__SH-PL14	NA	NA	NA	NA	NA	NA
D_5__Microlunatus	NA	NA	NA	NA	NA	NA
D_5__Noviherbaspirillum	NA	NA	NA	NA	NA	NA
D_5__Pasteurella	NA	NA	NA	NA	NA	NA
D_5__IS-44	NA	NA	NA	NA	NA	NA
D_5__Belnapia	NA	NA	NA	NA	NA	NA
D_5__Aminivibrio	NA	NA	NA	NA	NA	NA
D_4__Corynebacteriaceae - propagated 1	NA	NA	NA	NA	NA	NA
D_4__Dysgonomonadaceae - propagated 1	NA	NA	NA	NA	NA	NA
D_4__Promicromonosporaceae - propagated	NA	NA	NA	NA	NA	NA
D_1__Proteobacteria - propagated 4	NA	NA	NA	NA	NA	NA
D_5__Solitalea	NA	NA	NA	NA	NA	NA
D_5__Aquitalea	NA	NA	NA	NA	NA	NA
D_5__Fusicatenibacter	NA	NA	NA	NA	NA	NA
D_4__Victivallaceae - propagated 1	NA	NA	NA	NA	NA	NA
D_5__Methanocorpusculum	NA	NA	NA	NA	NA	NA
D_5__Bounagaea	NA	NA	NA	NA	NA	NA
D_5__Craurococcus	NA	NA	NA	NA	NA	NA
D_5__Rhodocytophaga	NA	NA	NA	NA	NA	NA
D_5__Saccharibacillus	NA	NA	NA	NA	NA	NA
D_5__CAG-56	NA	NA	NA	NA	NA	NA
D_5__Aquicella	NA	NA	NA	NA	NA	NA
D_5__Filomicrobium	NA	NA	NA	NA	NA	NA
D_5__Actinobacillus	NA	NA	NA	NA	NA	NA
D_5__Porphyrobacter	NA	NA	NA	NA	NA	NA
D_5__KCM-B-112	NA	NA	NA	NA	NA	NA
D_5__Fibrobacter	NA	NA	NA	NA	NA	NA
D_5__Geobacter	NA	NA	NA	NA	NA	NA
D_5__Constrictibacter	NA	NA	NA	NA	NA	NA
D_5__Gracilibacillus	NA	NA	NA	NA	NA	NA
D_5__Lachnospiraceae UCG-008	NA	NA	NA	NA	NA	NA
D_4__Nocardiopsaceae - propagated 1	NA	NA	NA	NA	NA	NA
D_5__Desulfatiferula	NA	NA	NA	NA	NA	NA
D_4__Family XII - propagated 1	NA	NA	NA	NA	NA	NA
D_5__Inhella	NA	NA	NA	NA	NA	NA
D_5__F0332	NA	NA	NA	NA	NA	NA
D_5__Smaragdicoccus	NA	NA	NA	NA	NA	NA
D_3__Candidatus Shapirobacteria - propag	NA	NA	NA	NA	NA	NA
D_5__Peptoclostridium	NA	NA	NA	NA	NA	NA
D_5__Actinomadura	NA	NA	NA	NA	NA	NA
D_3__Flavobacteriales - propagated 2	NA	NA	NA	NA	NA	NA
D_3__Vampirovibrionales - propagated 2	NA	NA	NA	NA	NA	NA
D_5__HdN1	NA	NA	NA	NA	NA	NA
D_5__Coprococcus 3	NA	NA	NA	NA	NA	NA
D_5__Algoriphagus	NA	NA	NA	NA	NA	NA
D_5__Acetobacterium	NA	NA	NA	NA	NA	NA
D_4__Micavibrionaceae - propagated 1	NA	NA	NA	NA	NA	NA
D_5__Flectobacillus	NA	NA	NA	NA	NA	NA
D_5__Candidatus Falkowbacteria bacterium	NA	NA	NA	NA	NA	NA
D_5__Fructobacillus	NA	NA	NA	NA	NA	NA
D_5__Lachnospira	NA	NA	NA	NA	NA	NA
D_5__Xanthomonas	NA	NA	NA	NA	NA	NA
D_5__Alkalibacillus	NA	NA	NA	NA	NA	NA
D_5__Haloechinothrix	NA	NA	NA	NA	NA	NA
D_5__Marinimicrobium	NA	NA	NA	NA	NA	NA
D_5__Olivibacter	NA	NA	NA	NA	NA	NA
D_5__Proteus	NA	NA	NA	NA	NA	NA
D_5__Gemmata	NA	NA	NA	NA	NA	NA
D_5__Rhodoferax	NA	NA	NA	NA	NA	NA
D_5__Solobacterium	NA	NA	NA	NA	NA	NA
D_5__Brochothrix	NA	NA	NA	NA	NA	NA
D_3__Ga0077536 - propagated 2	NA	NA	NA	NA	NA	NA
D_5__Megamonas	NA	NA	NA	NA	NA	NA
D_5__FD2005	NA	NA	NA	NA	NA	NA
D_5__Catellicoccus	NA	NA	NA	NA	NA	NA
D_5__Edaphobacter	NA	NA	NA	NA	NA	NA
D_4__Frankiaceae - propagated 1	NA	NA	NA	NA	NA	NA
D_5__Alkalibacter	NA	NA	NA	NA	NA	NA
D_5__Chromobacterium	NA	NA	NA	NA	NA	NA
D_5__Mobilitalea	NA	NA	NA	NA	NA	NA
D_5__Planktosalinus	NA	NA	NA	NA	NA	NA
D_3__Alteromonadales - propagated 2	NA	NA	NA	NA	NA	NA
D_5__Lacticigenium	NA	NA	NA	NA	NA	NA
D_3__CCD24 - propagated 2	NA	NA	NA	NA	NA	NA
D_5__Candidatus Ovatusbacter	NA	NA	NA	NA	NA	NA
D_5__Chryseolinea	NA	NA	NA	NA	NA	NA
D_3__Run-SP154 - propagated 2	NA	NA	NA	NA	NA	NA
D_5__Terribacillus	NA	NA	NA	NA	NA	NA
D_5__Morganella	NA	NA	NA	NA	NA	NA
D_5__Ruminococcaceae UCG-004	NA	NA	NA	NA	NA	NA
D_5__Gluconacetobacter	NA	NA	NA	NA	NA	NA
D_5__Denitratisoma	NA	NA	NA	NA	NA	NA
D_5__Tepidiphilus	NA	NA	NA	NA	NA	NA
D_4__Spirosomaceae - propagated 1	NA	NA	NA	NA	NA	NA
D_4__Caedibacteraceae - propagated 1	NA	NA	NA	NA	NA	NA
D_5__Arachidicoccus	NA	NA	NA	NA	NA	NA
D_5__Myxococcus	NA	NA	NA	NA	NA	NA
D_5__Stomatobaculum	NA	NA	NA	NA	NA	NA
D_5__Dactylosporangium	NA	NA	NA	NA	NA	NA
D_5__Arsenophonus	NA	NA	NA	NA	NA	NA
D_5__Arthronema SAG 12.89	NA	NA	NA	NA	NA	NA
D_5__Jonesia	NA	NA	NA	NA	NA	NA
D_5__Alkalibacterium	NA	NA	NA	NA	NA	NA
D_5__Lutispora	NA	NA	NA	NA	NA	NA
D_5__[Eubacterium] cellulosolvens group	NA	NA	NA	NA	NA	NA
D_5__Rivicola	NA	NA	NA	NA	NA	NA
D_5__Helicobacter	NA	NA	NA	NA	NA	NA
D_5__Desemzia	NA	NA	NA	NA	NA	NA
D_5__Planctomicrobium	NA	NA	NA	NA	NA	NA
D_5__Vicinamibacter	NA	NA	NA	NA	NA	NA
D_5__Apibacter	NA	NA	NA	NA	NA	NA
D_4__B1-7BS - propagated 1	NA	NA	NA	NA	NA	NA
D_5__Paeniglutamicibacter	NA	NA	NA	NA	NA	NA
D_5__bacterium YC-LK-LKJ22	NA	NA	NA	NA	NA	NA
D_5__Turicibacter	NA	NA	NA	NA	NA	NA
D_5__Ureibacillus	NA	NA	NA	NA	NA	NA
D_5__Vitellibacter	NA	NA	NA	NA	NA	NA
D_5__Prevotella 6	NA	NA	NA	NA	NA	NA
D_4__Methylophilaceae - propagated 1	NA	NA	NA	NA	NA	NA
D_5__Papillibacter	NA	NA	NA	NA	NA	NA
D_4__Bogoriellaceae - propagated 1	NA	NA	NA	NA	NA	NA
D_5__Lachnoclostridium	NA	NA	NA	NA	NA	NA
D_3__Gammaproteobacteria Incertae Sedis	NA	NA	NA	NA	NA	NA
D_4__Enterococcaceae - propagated 1	NA	NA	NA	NA	NA	NA
D_5__Prevotellaceae UCG-003	NA	NA	NA	NA	NA	NA
D_5__Amphiplicatus	NA	NA	NA	NA	NA	NA
D_5__Lachnospiraceae UCG-002	NA	NA	NA	NA	NA	NA
D_5__Fibrella	NA	NA	NA	NA	NA	NA
D_5__Lachnospiraceae UCG-010	NA	NA	NA	NA	NA	NA
D_5__Angelakisella	NA	NA	NA	NA	NA	NA
D_5__Clostridium sensu stricto 7	NA	NA	NA	NA	NA	NA
D_5__Phormidesmis ANT.L52.6	NA	NA	NA	NA	NA	NA
D_5__Saccharum hybrid cultivar	NA	NA	NA	NA	NA	NA
D_4__Gallionellaceae - propagated 1	NA	NA	NA	NA	NA	NA
D_5__XBB1006	NA	NA	NA	NA	NA	NA
D_5__Thiovirga	NA	NA	NA	NA	NA	NA
D_5__Gelidibacter	NA	NA	NA	NA	NA	NA
D_5__Vibrio	NA	NA	NA	NA	NA	NA
D_4__Halomonadaceae - propagated 1	NA	NA	NA	NA	NA	NA
D_5__Nodosilinea PCC-7104	NA	NA	NA	NA	NA	NA
D_5__Cesiribacter	NA	NA	NA	NA	NA	NA
D_5__Intestinimonas	NA	NA	NA	NA	NA	NA
D_5__Muricoccus	NA	NA	NA	NA	NA	NA
D_5__Halalkalicoccus	NA	NA	NA	NA	NA	NA
D_5__Labrys	NA	NA	NA	NA	NA	NA
D_3__Candidatus Falkowbacteria - propaga	NA	NA	NA	NA	NA	NA
D_5__Polynucleobacter	NA	NA	NA	NA	NA	NA
D_5__Dongia	NA	NA	NA	NA	NA	NA
D_5__Mannheimia	NA	NA	NA	NA	NA	NA
D_5__Filimonas	NA	NA	NA	NA	NA	NA
D_5__Candidatus Nitrosotenuis	NA	NA	NA	NA	NA	NA
D_4__Arenicellaceae - propagated 1	NA	NA	NA	NA	NA	NA
D_4__Bacteriovoracaceae - propagated 1	NA	NA	NA	NA	NA	NA
D_3__KI89A clade - propagated 2	NA	NA	NA	NA	NA	NA
D_5__Thermotunica	NA	NA	NA	NA	NA	NA
D_5__Sandarakinorhabdus	NA	NA	NA	NA	NA	NA
D_5__Intestinibacter	NA	NA	NA	NA	NA	NA
D_5__Fonticella	NA	NA	NA	NA	NA	NA
D_5__Thermopolyspora	NA	NA	NA	NA	NA	NA
D_3__Methanomicrobiales - propagated 2	NA	NA	NA	NA	NA	NA
D_5__Herpetosiphon	NA	NA	NA	NA	NA	NA
D_5__Janibacter	NA	NA	NA	NA	NA	NA
D_4__Marinifilaceae - propagated 1	NA	NA	NA	NA	NA	NA
D_5__Aliihoeflea	NA	NA	NA	NA	NA	NA
D_4__Bacteroidetes BD2-2 - propagated 1	NA	NA	NA	NA	NA	NA
D_4__Methylomonaceae - propagated 1	NA	NA	NA	NA	NA	NA
D_5__Photobacterium	NA	NA	NA	NA	NA	NA
D_5__Saccharopolyspora rectivirgula	NA	NA	NA	NA	NA	NA
D_5__Rhodovarius	NA	NA	NA	NA	NA	NA
D_5__Ferriphaselus	NA	NA	NA	NA	NA	NA
D_5__Immundisolibacter	NA	NA	NA	NA	NA	NA
D_5__Amphibacillus	NA	NA	NA	NA	NA	NA
D_5__Syner-01	NA	NA	NA	NA	NA	NA
D_3__Cellvibrionales - propagated 2	NA	NA	NA	NA	NA	NA
D_5__Psychrobacillus	NA	NA	NA	NA	NA	NA
D_5__Candidatus Phytoplasma	NA	NA	NA	NA	NA	NA
D_5__Epulopiscium	NA	NA	NA	NA	NA	NA
D_5__Meniscus	NA	NA	NA	NA	NA	NA
D_5__[Agitococcus] lubricus group	NA	NA	NA	NA	NA	NA
D_5__Wenzhouxiangella	NA	NA	NA	NA	NA	NA
D_5__Johnsonella	NA	NA	NA	NA	NA	NA
D_5__Desulfuribacillus	NA	NA	NA	NA	NA	NA
D_5__Kribbella	NA	NA	NA	NA	NA	NA
D_4__AKYG1722 - propagated 1	NA	NA	NA	NA	NA	NA
D_2__Sericytochromatia - propagated 3	NA	NA	NA	NA	NA	NA
D_5__Zunongwangia	NA	NA	NA	NA	NA	NA
D_4__Halococcaceae - propagated 1	NA	NA	NA	NA	NA	NA
D_5__AAP99	NA	NA	NA	NA	NA	NA
D_5__Qipengyuania	NA	NA	NA	NA	NA	NA
D_5__Lachnospiraceae NK4A136 group	NA	NA	NA	NA	NA	NA
D_5__Bryocella	NA	NA	NA	NA	NA	NA
D_5__GCA-900066225	NA	NA	NA	NA	NA	NA
D_5__Advenella	NA	NA	NA	NA	NA	NA
D_3__Candidatus Kaiserbacteria - propaga	NA	NA	NA	NA	NA	NA
D_4__Gracilibacteraceae - propagated 1	NA	NA	NA	NA	NA	NA
D_5__Alicyclobacillus	NA	NA	NA	NA	NA	NA
D_4__Solirubrobacteraceae - propagated 1	NA	NA	NA	NA	NA	NA
D_5__Streptomonospora	NA	NA	NA	NA	NA	NA
D_5__Coxiella	NA	NA	NA	NA	NA	NA
D_5__Granulicella	NA	NA	NA	NA	NA	NA
D_5__Cereibacter	NA	NA	NA	NA	NA	NA
D_5__Sodalis	NA	NA	NA	NA	NA	NA
D_5__Subsaxibacter	NA	NA	NA	NA	NA	NA
D_5__Alkanibacter	NA	NA	NA	NA	NA	NA
D_5__Aliicoccus	NA	NA	NA	NA	NA	NA
D_5__Alkalibaculum	NA	NA	NA	NA	NA	NA
D_5__Polaribacter	NA	NA	NA	NA	NA	NA
D_5__Alteromonas	NA	NA	NA	NA	NA	NA
D_5__Rubrivirga	NA	NA	NA	NA	NA	NA
D_5__Eikenella	NA	NA	NA	NA	NA	NA
D_5__Clostridium sensu stricto 6	NA	NA	NA	NA	NA	NA
D_5__Alcaligenes	NA	NA	NA	NA	NA	NA
D_5__Catenuloplanes	NA	NA	NA	NA	NA	NA
D_5__Ruminofilibacter	NA	NA	NA	NA	NA	NA
D_5__Allisonella	NA	NA	NA	NA	NA	NA
D_5__Paeniclostridium	NA	NA	NA	NA	NA	NA
D_5__Brevifollis	NA	NA	NA	NA	NA	NA
D_5__Sulfurospirillum	NA	NA	NA	NA	NA	NA
D_4__Peptostreptococcaceae - propagated	NA	NA	NA	NA	NA	NA
D_5__Amycolatopsis	NA	NA	NA	NA	NA	NA
D_5__Kandleria	NA	NA	NA	NA	NA	NA
D_5__Candidatus Megaira	NA	NA	NA	NA	NA	NA
D_4__Acidiferrobacteraceae - propagated	NA	NA	NA	NA	NA	NA
D_5__Sulfurovum	NA	NA	NA	NA	NA	NA
D_5__Vibrionimonas	NA	NA	NA	NA	NA	NA
D_3__WN-HWB-116 - propagated 2	NA	NA	NA	NA	NA	NA
D_5__Aeribacillus	NA	NA	NA	NA	NA	NA
D_5__CHKCI001	NA	NA	NA	NA	NA	NA
D_4__Nitrosomonadaceae - propagated 1	NA	NA	NA	NA	NA	NA
D_5__Prauserella	NA	NA	NA	NA	NA	NA
D_5__Tanticharoenia	NA	NA	NA	NA	NA	NA
D_5__Sva0996 marine group	NA	NA	NA	NA	NA	NA
D_5__[Aquaspirillum] arcticum group	NA	NA	NA	NA	NA	NA
D_5__Fluviicoccus	NA	NA	NA	NA	NA	NA
D_5__Tabrizicola	NA	NA	NA	NA	NA	NA
D_5__Abiotrophia	NA	NA	NA	NA	NA	NA
D_5__Nibribacter	NA	NA	NA	NA	NA	NA
D_5__Muricauda	NA	NA	NA	NA	NA	NA
D_5__Eoetvoesia	NA	NA	NA	NA	NA	NA
D_5__Hansschlegelia	NA	NA	NA	NA	NA	NA
D_4__Isosphaeraceae - propagated 1	NA	NA	NA	NA	NA	NA
D_5__Aquisphaera	NA	NA	NA	NA	NA	NA
D_5__Sulfurifustis	NA	NA	NA	NA	NA	NA
D_4__mle1-27 - propagated 1	NA	NA	NA	NA	NA	NA
D_5__Haloterrigena	NA	NA	NA	NA	NA	NA
D_5__Novibacillus	NA	NA	NA	NA	NA	NA
D_3__Acidobacteriales - propagated 2	NA	NA	NA	NA	NA	NA
D_5__Sneathia	NA	NA	NA	NA	NA	NA
D_5__Anoxybacillus	NA	NA	NA	NA	NA	NA
D_5__GKS98 freshwater group	NA	NA	NA	NA	NA	NA
D_3__Absconditabacteriales (SR1) - propa	NA	NA	NA	NA	NA	NA
D_5__OLB8	NA	NA	NA	NA	NA	NA
D_5__Kroppenstedtia	NA	NA	NA	NA	NA	NA
D_5__SM1A02	NA	NA	NA	NA	NA	NA
D_5__Glycomyces	NA	NA	NA	NA	NA	NA
D_5__Geminicoccus	NA	NA	NA	NA	NA	NA
D_5__Malikia	NA	NA	NA	NA	NA	NA
D_5__Tyzzerella 3	NA	NA	NA	NA	NA	NA
D_5__Candidatus Dichloromethanomonas	NA	NA	NA	NA	NA	NA
D_5__Clostridioides	NA	NA	NA	NA	NA	NA
D_5__Petrimonas	NA	NA	NA	NA	NA	NA
D_5__Hafnia-Obesumbacterium	NA	NA	NA	NA	NA	NA
D_5__Paenarthrobacter	NA	NA	NA	NA	NA	NA
D_4__Euzebyaceae - propagated 1	NA	NA	NA	NA	NA	NA
D_5__Aquimonas	NA	NA	NA	NA	NA	NA
D_5__Pleurocapsa PCC-7319	NA	NA	NA	NA	NA	NA
D_5__Rhodoligotrophos	NA	NA	NA	NA	NA	NA
D_5__C254	NA	NA	NA	NA	NA	NA
D_5__Butyrivibrio	NA	NA	NA	NA	NA	NA
D_3__EV818SWSAP88 - propagated 2	NA	NA	NA	NA	NA	NA
D_4__Sporichthyaceae - propagated 1	NA	NA	NA	NA	NA	NA
D_5__Ketogulonicigenium	NA	NA	NA	NA	NA	NA
D_5__Ruminococcaceae V9D2013 group	NA	NA	NA	NA	NA	NA
D_5__CK06-06-Mud-MAS4B-21	NA	NA	NA	NA	NA	NA
D_5__Helcococcus	NA	NA	NA	NA	NA	NA
D_5__[Eubacterium] ruminantium group	NA	NA	NA	NA	NA	NA
D_5__Sinomonas	NA	NA	NA	NA	NA	NA
D_5__Gloeocapsa PCC-7428	NA	NA	NA	NA	NA	NA
D_4__SS1-B-06-26 - propagated 1	NA	NA	NA	NA	NA	NA
D_5__Escherichia-Shigella	NA	NA	NA	NA	NA	NA
D_5__Rubritepida	NA	NA	NA	NA	NA	NA
D_5__Taeseokella	NA	NA	NA	NA	NA	NA
D_5__Desulfuromonas	NA	NA	NA	NA	NA	NA
D_5__Parvimonas	NA	NA	NA	NA	NA	NA
D_5__Vulcanibacillus	NA	NA	NA	NA	NA	NA
D_5__NS3a marine group	NA	NA	NA	NA	NA	NA
D_5__Halonotius	NA	NA	NA	NA	NA	NA
D_5__Dinghuibacter	NA	NA	NA	NA	NA	NA
D_5__Novosphingobium - propagated 1	NA	NA	NA	NA	NA	NA
D_5__Jeotgalicoccus - propagated 1	NA	NA	NA	NA	NA	NA
D_5__Caldicellulosiruptor - propagated 1	NA	NA	NA	NA	NA	NA
D_5__Alcanivorax - propagated 1	NA	NA	NA	NA	NA	NA
D_5__Ruminococcaceae UCG-013 - propagate	NA	NA	NA	NA	NA	NA
D_5__Psychrobacter - propagated 1	NA	NA	NA	NA	NA	NA
D_5__Actinomyces - propagated 1	NA	NA	NA	NA	NA	NA
D_5__Vulcaniibacterium - propagated 1	NA	NA	NA	NA	NA	NA
D_4__Flavobacteriaceae - propagated 2	NA	NA	NA	NA	NA	NA
D_4__BIrii41 - propagated 2	NA	NA	NA	NA	NA	NA
D_2__Gammaproteobacteria - propagated 4	NA	NA	NA	NA	NA	NA
D_5__Sphingobium - propagated 1	NA	NA	NA	NA	NA	NA
D_6__Sphingomonas glacialis	NA	NA	NA	NA	NA	NA
D_4__Spongiibacteraceae - propagated 2	NA	NA	NA	NA	NA	NA
D_5__Sphingobacterium - propagated 1	NA	NA	NA	NA	NA	NA
D_5__Sphingomonas - propagated 1	NA	NA	NA	NA	NA	NA
D_5__1174-901-12 - propagated 1	NA	NA	NA	NA	NA	NA
D_5__Cellvibrio - propagated 1	NA	NA	NA	NA	NA	NA
D_5__Sphaerochaeta - propagated 1	NA	NA	NA	NA	NA	NA
D_5__Pedobacter - propagated 1	NA	NA	NA	NA	NA	NA
D_1__Firmicutes - propagated 5	NA	NA	NA	NA	NA	NA
D_3__Gammaproteobacteria Incertae Sedis	NA	NA	NA	NA	NA	NA
D_5__Microbacterium - propagated 1	NA	NA	NA	NA	NA	NA
D_5__Acinetobacter - propagated 1	NA	NA	NA	NA	NA	NA
D_5__Ezakiella - propagated 1	NA	NA	NA	NA	NA	NA
D_4__Lachnospiraceae - propagated 2	NA	NA	NA	NA	NA	NA
D_4__Burkholderiaceae - propagated 2	NA	NA	NA	NA	NA	NA
D_5__DSSD61 - propagated 1	NA	NA	NA	NA	NA	NA
D_5__Niveispirillum - propagated 1	NA	NA	NA	NA	NA	NA
D_5__Christensenellaceae R-7 group - pro	NA	NA	NA	NA	NA	NA
D_5__Nocardioides - propagated 1	NA	NA	NA	NA	NA	NA
D_4__Hyphomonadaceae - propagated 2	NA	NA	NA	NA	NA	NA
D_6__Candidatus Mycoplasma haemobos	NA	NA	NA	NA	NA	NA
D_4__Devosiaceae - propagated 2	NA	NA	NA	NA	NA	NA
D_5__Propionicicella - propagated 1	NA	NA	NA	NA	NA	NA
D_5__Acetitomaculum - propagated 1	NA	NA	NA	NA	NA	NA
D_5__Proteocatella - propagated 1	NA	NA	NA	NA	NA	NA
D_5__Reyranella - propagated 1	NA	NA	NA	NA	NA	NA
D_6__Clostridiales bacterium SIT11	NA	NA	NA	NA	NA	NA
D_5__ZOR0006 - propagated 1	NA	NA	NA	NA	NA	NA
D_4__Dermacoccaceae - propagated 2	NA	NA	NA	NA	NA	NA
D_4__Enterobacteriaceae - propagated 2	NA	NA	NA	NA	NA	NA
D_5__Bacillus - propagated 1	NA	NA	NA	NA	NA	NA
D_5__Desulfovibrio - propagated 1	NA	NA	NA	NA	NA	NA
D_4__D05-2 - propagated 2	NA	NA	NA	NA	NA	NA
D_4__Saccharimonadaceae - propagated 2	NA	NA	NA	NA	NA	NA
D_5__Leucobacter - propagated 1	NA	NA	NA	NA	NA	NA
D_2__Alphaproteobacteria - propagated 4	NA	NA	NA	NA	NA	NA
D_5__Allorhizobium-Neorhizobium-Pararhiz	NA	NA	NA	NA	NA	NA
D_4__Methylopilaceae - propagated 2	NA	NA	NA	NA	NA	NA
D_4__Sphingobacteriaceae - propagated 2	NA	NA	NA	NA	NA	NA
D_5__Gilliamella - propagated 1	NA	NA	NA	NA	NA	NA
D_4__Ruminococcaceae - propagated 2	NA	NA	NA	NA	NA	NA
D_5__SWB02 - propagated 1	NA	NA	NA	NA	NA	NA
D_3__Microtrichales - propagated 3	NA	NA	NA	NA	NA	NA
D_6__Lactobacillus salivarius	NA	NA	NA	NA	NA	NA
D_4__Rhizobiaceae - propagated 2	NA	NA	NA	NA	NA	NA
D_5__Flavihumibacter - propagated 1	NA	NA	NA	NA	NA	NA
D_5__Snodgrassella - propagated 1	NA	NA	NA	NA	NA	NA
D_5__WCHB1-32 - propagated 1	NA	NA	NA	NA	NA	NA
D_4__Xanthomonadaceae - propagated 2	NA	NA	NA	NA	NA	NA
D_5__Cavicella - propagated 1	NA	NA	NA	NA	NA	NA
D_4__Paracaedibacteraceae - propagated 2	NA	NA	NA	NA	NA	NA
D_3__Micavibrionales - propagated 3	NA	NA	NA	NA	NA	NA
D_5__Ruminiclostridium 1 - propagated 1	NA	NA	NA	NA	NA	NA
D_4__Rhodobacteraceae - propagated 2	NA	NA	NA	NA	NA	NA
D_6__groundwater biofilm bacterium B1	NA	NA	NA	NA	NA	NA
D_4__SM2D12 - propagated 2	NA	NA	NA	NA	NA	NA
D_5__Hydrogenophaga - propagated 1	NA	NA	NA	NA	NA	NA
D_4__0319-6G20 - propagated 2	NA	NA	NA	NA	NA	NA
D_5__Rhodanobacter - propagated 1	NA	NA	NA	NA	NA	NA
D_6__Brevundimonas terrae	NA	NA	NA	NA	NA	NA
D_5__Magnetospirillum - propagated 1	NA	NA	NA	NA	NA	NA
D_5__C1-B045 - propagated 1	NA	NA	NA	NA	NA	NA
D_6__Lactobacillus helveticus	NA	NA	NA	NA	NA	NA
D_6__Candidatus Hepatincola porcellionum	NA	NA	NA	NA	NA	NA
D_5__Caulobacter - propagated 1	NA	NA	NA	NA	NA	NA
D_2__Actinobacteria - propagated 4	NA	NA	NA	NA	NA	NA
D_5__Flavobacterium - propagated 1	NA	NA	NA	NA	NA	NA
D_5__Cellulomonas - propagated 1	NA	NA	NA	NA	NA	NA
D_5__Pseudomonas - propagated 1	NA	NA	NA	NA	NA	NA
D_4__Acetobacteraceae - propagated 2	NA	NA	NA	NA	NA	NA
D_5__Aeromicrobium - propagated 1	NA	NA	NA	NA	NA	NA
D_5__Truepera - propagated 1	NA	NA	NA	NA	NA	NA
D_5__Halomonas - propagated 1	NA	NA	NA	NA	NA	NA
D_5__Streptococcus - propagated 1	NA	NA	NA	NA	NA	NA
D_3__OPB41 - propagated 3	NA	NA	NA	NA	NA	NA
D_5__Lactobacillus - propagated 1	NA	NA	NA	NA	NA	NA
D_6__Nakamurella panacisegetis	NA	NA	NA	NA	NA	NA
D_4__Sphingomonadaceae - propagated 2	NA	NA	NA	NA	NA	NA
D_5__Bergeyella - propagated 1	NA	NA	NA	NA	NA	NA
D_5__Chryseobacterium - propagated 1	NA	NA	NA	NA	NA	NA
D_5__Propioniciclava - propagated 1	NA	NA	NA	NA	NA	NA
D_4__Prolixibacteraceae - propagated 2	NA	NA	NA	NA	NA	NA
D_5__Dyadobacter - propagated 1	NA	NA	NA	NA	NA	NA
D_4__Coriobacteriales Incertae Sedis - p	NA	NA	NA	NA	NA	NA
D_4__Rhodocyclaceae - propagated 2	NA	NA	NA	NA	NA	NA
D_4__Rhodospirillaceae - propagated 2	NA	NA	NA	NA	NA	NA
D_5__Stenotrophobacter - propagated 1	NA	NA	NA	NA	NA	NA
D_5__Altererythrobacter - propagated 1	NA	NA	NA	NA	NA	NA
D_5__Actinotignum - propagated 1	NA	NA	NA	NA	NA	NA
D_5__Defluviicoccus - propagated 1	NA	NA	NA	NA	NA	NA
D_4__Microbacteriaceae - propagated 2	NA	NA	NA	NA	NA	NA
D_5__Candidatus Saccharimonas - propagat	NA	NA	NA	NA	NA	NA
D_5__Dermacoccus - propagated 1	NA	NA	NA	NA	NA	NA
D_5__Luteococcus - propagated 1	NA	NA	NA	NA	NA	NA
D_5__Lachnospiraceae NK3A20 group - prop	NA	NA	NA	NA	NA	NA
D_5__Corynebacterium 1 - propagated 1	NA	NA	NA	NA	NA	NA
D_5__Mycobacterium - propagated 1	NA	NA	NA	NA	NA	NA
D_5__Lacibacter - propagated 1	NA	NA	NA	NA	NA	NA
D_5__Veillonella - propagated 1	NA	NA	NA	NA	NA	NA
D_5__Roseimaritima - propagated 1	NA	NA	NA	NA	NA	NA
D_5__Anaerovorax - propagated 1	NA	NA	NA	NA	NA	NA
D_4__Beijerinckiaceae - propagated 2	NA	NA	NA	NA	NA	NA
D_5__Porphyromonas - propagated 1	NA	NA	NA	NA	NA	NA
D_5__Pseudohongiella - propagated 1	NA	NA	NA	NA	NA	NA
D_5__Promicromonospora - propagated 1	NA	NA	NA	NA	NA	NA
D_4__Pleomorphomonadaceae - propagated 2	NA	NA	NA	NA	NA	NA
D_5__Brachybacterium - propagated 1	NA	NA	NA	NA	NA	NA
D_5__Paracoccus - propagated 1	NA	NA	NA	NA	NA	NA
D_5__Carnobacterium - propagated 1	NA	NA	NA	NA	NA	NA
D_5__Perlucidibaca - propagated 1	NA	NA	NA	NA	NA	NA
D_5__Luteimonas - propagated 1	NA	NA	NA	NA	NA	NA
D_5__Nocardiopsis - propagated 1	NA	NA	NA	NA	NA	NA
D_5__Roseiarcus - propagated 1	NA	NA	NA	NA	NA	NA
D_5__Anaeromyxobacter - propagated 1	NA	NA	NA	NA	NA	NA
D_5__Terrimicrobium - propagated 1	NA	NA	NA	NA	NA	NA
D_3__Rhizobiales - propagated 3	NA	NA	NA	NA	NA	NA
D_5__Caproiciproducens - propagated 1	NA	NA	NA	NA	NA	NA
D_2__Subgroup 6 - propagated 4	NA	NA	NA	NA	NA	NA
D_4__37-13 - propagated 2	NA	NA	NA	NA	NA	NA
D_5__Aureimonas - propagated 1	NA	NA	NA	NA	NA	NA
D_4__Cellvibrionaceae - propagated 2	NA	NA	NA	NA	NA	NA
D_5__Psychroglaciecola - propagated 1	NA	NA	NA	NA	NA	NA
D_6__Sandaracinus amylolyticus	NA	NA	NA	NA	NA	NA
D_5__Stenotrophomonas - propagated 1	NA	NA	NA	NA	NA	NA
D_5__Desulfoprunum - propagated 1	NA	NA	NA	NA	NA	NA
D_5__Thiobacillus - propagated 1	NA	NA	NA	NA	NA	NA
D_5__Clostridium sensu stricto 13 - prop	NA	NA	NA	NA	NA	NA
D_3__Gastranaerophilales - propagated 3	NA	NA	NA	NA	NA	NA
D_5__Limnobacter - propagated 1	NA	NA	NA	NA	NA	NA
D_5__Azospira - propagated 1	NA	NA	NA	NA	NA	NA
D_5__Glutamicibacter - propagated 1	NA	NA	NA	NA	NA	NA
D_5__Peredibacter - propagated 1	NA	NA	NA	NA	NA	NA
D_5__Sphingosinicella - propagated 1	NA	NA	NA	NA	NA	NA
D_5__Tepidimonas - propagated 1	NA	NA	NA	NA	NA	NA
D_6__Rothia aerolata	NA	NA	NA	NA	NA	NA
D_5__Aquipuribacter - propagated 1	NA	NA	NA	NA	NA	NA
D_4__Gemmatimonadaceae - propagated 2	NA	NA	NA	NA	NA	NA
D_6__Arcobacter butzleri	NA	NA	NA	NA	NA	NA
D_5__alphaI cluster - propagated 1	NA	NA	NA	NA	NA	NA
D_4__Polyangiaceae - propagated 2	NA	NA	NA	NA	NA	NA
D_4__Veillonellaceae - propagated 2	NA	NA	NA	NA	NA	NA
D_5__Brevundimonas - propagated 1	NA	NA	NA	NA	NA	NA
D_5__Rhodococcus - propagated 1	NA	NA	NA	NA	NA	NA
D_5__Nitrospira - propagated 1	NA	NA	NA	NA	NA	NA
D_3__Xanthomonadales - propagated 3	NA	NA	NA	NA	NA	NA
D_6__Cytophagaceae bacterium N010	NA	NA	NA	NA	NA	NA
D_5__Gulosibacter - propagated 1	NA	NA	NA	NA	NA	NA
D_5__Luteolibacter - propagated 1	NA	NA	NA	NA	NA	NA
D_5__Pseudonocardia - propagated 1	NA	NA	NA	NA	NA	NA
D_5__Legionella - propagated 1	NA	NA	NA	NA	NA	NA
D_5__Proteiniphilum - propagated 1	NA	NA	NA	NA	NA	NA
D_5__Arthrobacter - propagated 1	NA	NA	NA	NA	NA	NA
D_5__Verticia - propagated 1	NA	NA	NA	NA	NA	NA
D_3__Obscuribacterales - propagated 3	NA	NA	NA	NA	NA	NA
D_5__Prosthecobacter - propagated 1	NA	NA	NA	NA	NA	NA
D_5__Flavitalea - propagated 1	NA	NA	NA	NA	NA	NA
D_5__Mogibacterium - propagated 1	NA	NA	NA	NA	NA	NA
D_6__Spirosoma fluviale	NA	NA	NA	NA	NA	NA
D_5__Atopostipes - propagated 1	NA	NA	NA	NA	NA	NA
D_3__Oxyphotobacteria Incertae Sedis - p	NA	NA	NA	NA	NA	NA
D_5__Dechlorobacter - propagated 1	NA	NA	NA	NA	NA	NA
D_5__Hirschia - propagated 1	NA	NA	NA	NA	NA	NA
D_5__Haemophilus - propagated 1	NA	NA	NA	NA	NA	NA
D_5__Candidatus Accumulibacter - propaga	NA	NA	NA	NA	NA	NA
D_3__Clostridiales - propagated 3	NA	NA	NA	NA	NA	NA
D_6__Roseomonas genomospecies 5	NA	NA	NA	NA	NA	NA
D_5__Sporocytophaga - propagated 1	NA	NA	NA	NA	NA	NA
D_5__Methanosarcina - propagated 1	NA	NA	NA	NA	NA	NA
D_5__Pectobacterium - propagated 1	NA	NA	NA	NA	NA	NA
D_3__Micrococcales - propagated 3	NA	NA	NA	NA	NA	NA
D_4__Microtrichaceae - propagated 2	NA	NA	NA	NA	NA	NA
D_5__Pseudofulvimonas - propagated 1	NA	NA	NA	NA	NA	NA
D_5__Planifilum - propagated 1	NA	NA	NA	NA	NA	NA
D_5__Sedimentibacter - propagated 1	NA	NA	NA	NA	NA	NA
D_4__Xanthobacteraceae - propagated 2	NA	NA	NA	NA	NA	NA
D_5__Fluviicola - propagated 1	NA	NA	NA	NA	NA	NA
D_4__Lentimicrobiaceae - propagated 2	NA	NA	NA	NA	NA	NA
D_5__Chitinophaga - propagated 1	NA	NA	NA	NA	NA	NA
D_5__Caldicoprobacter - propagated 1	NA	NA	NA	NA	NA	NA
D_5__Pir4 lineage - propagated 1	NA	NA	NA	NA	NA	NA
D_4__TRA3-20 - propagated 2	NA	NA	NA	NA	NA	NA
D_5__Campylobacter - propagated 1	NA	NA	NA	NA	NA	NA
D_4__Weeksellaceae - propagated 2	NA	NA	NA	NA	NA	NA
D_3__Rhodospirillales - propagated 3	NA	NA	NA	NA	NA	NA
D_4__Actinomycetaceae - propagated 2	NA	NA	NA	NA	NA	NA
D_5__Saccharopolyspora - propagated 1	NA	NA	NA	NA	NA	NA
D_5__Olsenella - propagated 1	NA	NA	NA	NA	NA	NA
D_3__Saccharimonadales - propagated 3	NA	NA	NA	NA	NA	NA
D_5__Sediminibacterium - propagated 1	NA	NA	NA	NA	NA	NA
D_5__Desulfobulbus - propagated 1	NA	NA	NA	NA	NA	NA
D_5__Tsukamurella - propagated 1	NA	NA	NA	NA	NA	NA
D_5__Isoptericola - propagated 1	NA	NA	NA	NA	NA	NA
D_4__Micropepsaceae - propagated 2	NA	NA	NA	NA	NA	NA
D_5__Ornithinicoccus - propagated 1	NA	NA	NA	NA	NA	NA
D_4__Demequinaceae - propagated 2	NA	NA	NA	NA	NA	NA
D_4__Microscillaceae - propagated 2	NA	NA	NA	NA	NA	NA
D_6__Lactobacillus amylolyticus	NA	NA	NA	NA	NA	NA
D_4__Micrococcaceae - propagated 2	NA	NA	NA	NA	NA	NA
D_4__Rhodanobacteraceae - propagated 2	NA	NA	NA	NA	NA	NA
D_5__Sphingopyxis - propagated 1	NA	NA	NA	NA	NA	NA
D_5__Tessaracoccus - propagated 1	NA	NA	NA	NA	NA	NA
D_5__Massilia - propagated 1	NA	NA	NA	NA	NA	NA
D_5__Cobetia - propagated 1	NA	NA	NA	NA	NA	NA
D_5__Terrisporobacter - propagated 1	NA	NA	NA	NA	NA	NA
D_4__Marinilabiliaceae - propagated 2	NA	NA	NA	NA	NA	NA
D_3__Gaiellales - propagated 3	NA	NA	NA	NA	NA	NA
D_5__Fodinicola - propagated 1	NA	NA	NA	NA	NA	NA
D_5__Niabella - propagated 1	NA	NA	NA	NA	NA	NA
D_5__Ohtaekwangia - propagated 1	NA	NA	NA	NA	NA	NA
D_5__Thioalkalispira - propagated 1	NA	NA	NA	NA	NA	NA
D_5__Nevskia - propagated 1	NA	NA	NA	NA	NA	NA
D_5__Paenalcaligenes - propagated 1	NA	NA	NA	NA	NA	NA
D_5__Wolbachia - propagated 1	NA	NA	NA	NA	NA	NA
D_5__Micromonospora - propagated 1	NA	NA	NA	NA	NA	NA
D_4__Blfdi19 - propagated 2	NA	NA	NA	NA	NA	NA
D_5__Achromobacter - propagated 1	NA	NA	NA	NA	NA	NA
D_5__Rheinheimera - propagated 1	NA	NA	NA	NA	NA	NA
D_5__Azospirillum - propagated 1	NA	NA	NA	NA	NA	NA
D_6__Cronobacter sp. C106	NA	NA	NA	NA	NA	NA
D_5__Romboutsia - propagated 1	NA	NA	NA	NA	NA	NA
D_4__Chroococcidiopsaceae - propagated 2	NA	NA	NA	NA	NA	NA
D_5__Flaviflexus - propagated 1	NA	NA	NA	NA	NA	NA
D_5__Ramlibacter - propagated 1	NA	NA	NA	NA	NA	NA
D_5__Catenibacterium - propagated 1	NA	NA	NA	NA	NA	NA
D_6__Methylobacterium sp. MM70	NA	NA	NA	NA	NA	NA
D_5__Parapedobacter - propagated 1	NA	NA	NA	NA	NA	NA
D_4__67-14 - propagated 2	NA	NA	NA	NA	NA	NA
D_5__Clostridium sensu stricto 10 - prop	NA	NA	NA	NA	NA	NA
D_5__Selenomonas - propagated 1	NA	NA	NA	NA	NA	NA
D_5__Moraxella - propagated 1	NA	NA	NA	NA	NA	NA
D_4__Chitinophagaceae - propagated 2	NA	NA	NA	NA	NA	NA
D_5__Roseimarinus - propagated 1	NA	NA	NA	NA	NA	NA
D_5__Dietzia - propagated 1	NA	NA	NA	NA	NA	NA
D_4__Caulobacteraceae - propagated 2	NA	NA	NA	NA	NA	NA
D_6__Sedimentibacter sp. E177	NA	NA	NA	NA	NA	NA
D_5__Cohnella - propagated 1	NA	NA	NA	NA	NA	NA
D_5__Devosia - propagated 1	NA	NA	NA	NA	NA	NA
D_5__Lentimicrobium - propagated 1	NA	NA	NA	NA	NA	NA
D_5__Aestuariicella - propagated 1	NA	NA	NA	NA	NA	NA
D_5__Sellimonas - propagated 1	NA	NA	NA	NA	NA	NA
D_4__Clostridiaceae 2 - propagated 2	NA	NA	NA	NA	NA	NA
D_5__Chitinimonas - propagated 1	NA	NA	NA	NA	NA	NA
D_5__Tissierella - propagated 1	NA	NA	NA	NA	NA	NA
D_5__Friedmanniella - propagated 1	NA	NA	NA	NA	NA	NA
D_5__Ilumatobacter - propagated 1	NA	NA	NA	NA	NA	NA
D_5__BSV13 - propagated 1	NA	NA	NA	NA	NA	NA
D_5__Clostridium sensu stricto 8 - propa	NA	NA	NA	NA	NA	NA
D_5__Weissella - propagated 1	NA	NA	NA	NA	NA	NA
D_5__BD1-7 clade - propagated 1	NA	NA	NA	NA	NA	NA
D_5__Cetobacterium - propagated 1	NA	NA	NA	NA	NA	NA
D_5__Globicatella - propagated 1	NA	NA	NA	NA	NA	NA
D_4__Anaplasmataceae - propagated 2	NA	NA	NA	NA	NA	NA
D_5__Singulisphaera - propagated 1	NA	NA	NA	NA	NA	NA
D_5__Ensifer - propagated 1	NA	NA	NA	NA	NA	NA
D_4__bacteriap25 - propagated 2	NA	NA	NA	NA	NA	NA
D_5__Candidatus Alysiosphaera - propagat	NA	NA	NA	NA	NA	NA
D_5__Bogoriella - propagated 1	NA	NA	NA	NA	NA	NA
D_5__Roseomonas - propagated 1	NA	NA	NA	NA	NA	NA
D_5__Timonella - propagated 1	NA	NA	NA	NA	NA	NA
D_6__Mucilaginibacter sp. AR20-97	NA	NA	NA	NA	NA	NA
D_5__Mitsuaria - propagated 1	NA	NA	NA	NA	NA	NA
D_4__Family XIII - propagated 2	NA	NA	NA	NA	NA	NA
D_6__Chishuiella sp. YIM 102668	NA	NA	NA	NA	NA	NA
D_5__Dysgonomonas - propagated 1	NA	NA	NA	NA	NA	NA
D_6__Campylobacter concisus	NA	NA	NA	NA	NA	NA
D_5__Salipaludibacillus - propagated 1	NA	NA	NA	NA	NA	NA
D_5__Salinarimonas - propagated 1	NA	NA	NA	NA	NA	NA
D_4__SC-I-84 - propagated 2	NA	NA	NA	NA	NA	NA
D_5__Paludibacter - propagated 1	NA	NA	NA	NA	NA	NA
D_3__EC3 - propagated 3	NA	NA	NA	NA	NA	NA
D_5__Geodermatophilus - propagated 1	NA	NA	NA	NA	NA	NA
D_4__Geodermatophilaceae - propagated 2	NA	NA	NA	NA	NA	NA
D_5__Cnuella - propagated 1	NA	NA	NA	NA	NA	NA
D_5__Family XIII AD3011 group - propagat	NA	NA	NA	NA	NA	NA
D_5__Solibacillus - propagated 1	NA	NA	NA	NA	NA	NA
D_5__Alloprevotella - propagated 1	NA	NA	NA	NA	NA	NA
D_5__Lampropedia - propagated 1	NA	NA	NA	NA	NA	NA
D_5__Chroococcidiopsis PCC 7203 - propag	NA	NA	NA	NA	NA	NA
D_5__Macrococcus - propagated 1	NA	NA	NA	NA	NA	NA
D_5__Macellibacteroides - propagated 1	NA	NA	NA	NA	NA	NA
D_5__Thiopseudomonas - propagated 1	NA	NA	NA	NA	NA	NA
D_5__Pusillimonas - propagated 1	NA	NA	NA	NA	NA	NA
D_4__Aerococcaceae - propagated 2	NA	NA	NA	NA	NA	NA
D_4__Carnobacteriaceae - propagated 2	NA	NA	NA	NA	NA	NA
D_6__Peptoniphilus lacrimalis	NA	NA	NA	NA	NA	NA
D_5__Pseudoclavibacter - propagated 1	NA	NA	NA	NA	NA	NA
D_5__Tepidisphaera - propagated 1	NA	NA	NA	NA	NA	NA
D_4__Desulfarculaceae - propagated 2	NA	NA	NA	NA	NA	NA
D_5__Polymorphobacter - propagated 1	NA	NA	NA	NA	NA	NA
D_5__Mariniradius - propagated 1	NA	NA	NA	NA	NA	NA
D_6__Lactobacillus iners AB-1	NA	NA	NA	NA	NA	NA
D_5__Capnocytophaga - propagated 1	NA	NA	NA	NA	NA	NA
D_4__Steroidobacteraceae - propagated 2	NA	NA	NA	NA	NA	NA
D_5__Vitreoscilla - propagated 1	NA	NA	NA	NA	NA	NA
D_6__Azospirillum sp.	NA	NA	NA	NA	NA	NA
D_5__Nesterenkonia - propagated 1	NA	NA	NA	NA	NA	NA
D_4__Intrasporangiaceae - propagated 2	NA	NA	NA	NA	NA	NA
D_6__Stenotrophomonas acidaminiphila	NA	NA	NA	NA	NA	NA
D_5__Mucilaginibacter - propagated 1	NA	NA	NA	NA	NA	NA
D_5__Paenibacillus - propagated 1	NA	NA	NA	NA	NA	NA
D_5__Bacteriovorax - propagated 1	NA	NA	NA	NA	NA	NA
D_4__Clostridiaceae 1 - propagated 2	NA	NA	NA	NA	NA	NA
D_5__Succiniclasticum - propagated 1	NA	NA	NA	NA	NA	NA
D_4__Sandaracinaceae - propagated 2	NA	NA	NA	NA	NA	NA
D_5__Leadbetterella - propagated 1	NA	NA	NA	NA	NA	NA
D_6__bacterium	NA	NA	NA	NA	NA	NA
D_4__Neisseriaceae - propagated 2	NA	NA	NA	NA	NA	NA
D_5__Ruminococcaceae UCG-009 - propagate	NA	NA	NA	NA	NA	NA
D_5__[Eubacterium] brachy group - propag	NA	NA	NA	NA	NA	NA
D_5__Clostridium sensu stricto 1 - propa	NA	NA	NA	NA	NA	NA
D_4__Acidobacteriaceae (Subgroup 1) - pr	NA	NA	NA	NA	NA	NA
D_5__Herminiimonas - propagated 1	NA	NA	NA	NA	NA	NA
D_5__Taibaiella - propagated 1	NA	NA	NA	NA	NA	NA
D_3__Betaproteobacteriales - propagated	NA	NA	NA	NA	NA	NA
D_5__Pedomicrobium - propagated 1	NA	NA	NA	NA	NA	NA
D_6__proteobacterium symbiont of Nilapar	NA	NA	NA	NA	NA	NA
D_4__Blastocatellaceae - propagated 2	NA	NA	NA	NA	NA	NA
D_5__Bosea - propagated 1	NA	NA	NA	NA	NA	NA
D_4__env.OPS 17 - propagated 2	NA	NA	NA	NA	NA	NA
D_4__Pseudonocardiaceae - propagated 2	NA	NA	NA	NA	NA	NA
D_5__Ruminococcaceae NK4A214 group - pro	NA	NA	NA	NA	NA	NA
D_5__Lactococcus - propagated 1	NA	NA	NA	NA	NA	NA
D_5__Xanthobacter - propagated 1	NA	NA	NA	NA	NA	NA
D_5__Acidiphilium - propagated 1	NA	NA	NA	NA	NA	NA
D_5__Pseudopropionibacterium - propagate	NA	NA	NA	NA	NA	NA
D_5__Saccharofermentans - propagated 1	NA	NA	NA	NA	NA	NA
D_6__Paenibacillus sepulcri	NA	NA	NA	NA	NA	NA
D_5__Ferruginibacter - propagated 1	NA	NA	NA	NA	NA	NA
D_5__C39 - propagated 1	NA	NA	NA	NA	NA	NA
D_6__Sedimentibacter hongkongensis	NA	NA	NA	NA	NA	NA
D_5__Candidatus Brownia - propagated 1	NA	NA	NA	NA	NA	NA
D_5__Neisseria - propagated 1	NA	NA	NA	NA	NA	NA
D_5__Streptomyces - propagated 1	NA	NA	NA	NA	NA	NA
D_5__Cytophaga - propagated 1	NA	NA	NA	NA	NA	NA
D_5__Rickettsiella - propagated 1	NA	NA	NA	NA	NA	NA
D_4__SR-FBR-L83 - propagated 2	NA	NA	NA	NA	NA	NA
D_5__Salana - propagated 1	NA	NA	NA	NA	NA	NA
D_5__Hymenobacter - propagated 1	NA	NA	NA	NA	NA	NA
D_5__Staphylococcus - propagated 1	NA	NA	NA	NA	NA	NA
D_4__Pasteurellaceae - propagated 2	NA	NA	NA	NA	NA	NA
D_5__Subdoligranulum - propagated 1	NA	NA	NA	NA	NA	NA
D_5__Soehngenia - propagated 1	NA	NA	NA	NA	NA	NA
D_5__Phenylobacterium - propagated 1	NA	NA	NA	NA	NA	NA
D_5__Leptotrichia - propagated 1	NA	NA	NA	NA	NA	NA
D_5__Arsenicicoccus - propagated 1	NA	NA	NA	NA	NA	NA
D_6__Lactobacillus agilis	NA	NA	NA	NA	NA	NA
D_5__Jeotgalibaca - propagated 1	NA	NA	NA	NA	NA	NA
D_5__Ammoniphilus - propagated 1	NA	NA	NA	NA	NA	NA
D_5__Brevibacterium - propagated 1	NA	NA	NA	NA	NA	NA
D_6__Paraburkholderia tropica	NA	NA	NA	NA	NA	NA
D_5__Ancalomicrobium - propagated 1	NA	NA	NA	NA	NA	NA
D_5__Methanosphaera - propagated 1	NA	NA	NA	NA	NA	NA
D_5__Anaerococcus - propagated 1	NA	NA	NA	NA	NA	NA
D_4__Rickettsiaceae - propagated 2	NA	NA	NA	NA	NA	NA
D_5__Ruminococcus 1 - propagated 1	NA	NA	NA	NA	NA	NA
D_5__Facklamia - propagated 1	NA	NA	NA	NA	NA	NA
D_4__MWH-CFBk5 - propagated 2	NA	NA	NA	NA	NA	NA
D_4__Bacillaceae - propagated 2	NA	NA	NA	NA	NA	NA
D_4__Christensenellaceae - propagated 2	NA	NA	NA	NA	NA	NA
D_6__Corynebacterium lubricantis	NA	NA	NA	NA	NA	NA
D_5__Lysobacter - propagated 1	NA	NA	NA	NA	NA	NA
D_6__Chitinilyticum aquatile	NA	NA	NA	NA	NA	NA
D_5__Anaerocella - propagated 1	NA	NA	NA	NA	NA	NA
D_5__Wandonia - propagated 1	NA	NA	NA	NA	NA	NA
D_5__Corynebacterium - propagated 1	NA	NA	NA	NA	NA	NA
D_5__Salinicola - propagated 1	NA	NA	NA	NA	NA	NA
D_5__Duganella - propagated 1	NA	NA	NA	NA	NA	NA
D_2__Bacteroidia - propagated 4	NA	NA	NA	NA	NA	NA
D_5__[Ruminococcus] gauvreauii group - p	NA	NA	NA	NA	NA	NA
D_5__Kineococcus - propagated 1	NA	NA	NA	NA	NA	NA
D_4__Micromonosporaceae - propagated 2	NA	NA	NA	NA	NA	NA
D_5__[Eubacterium] nodatum group - propa	NA	NA	NA	NA	NA	NA
D_4__Nitrososphaeraceae - propagated 2	NA	NA	NA	NA	NA	NA
D_5__Aeromonas - propagated 1	NA	NA	NA	NA	NA	NA
D_5__Pseudogracilibacillus - propagated	NA	NA	NA	NA	NA	NA
D_6__Anaerococcus sp. Marseille-P2143	NA	NA	NA	NA	NA	NA
D_6__Moraxella sp. feline oral taxon 163	NA	NA	NA	NA	NA	NA
D_5__Enterococcus - propagated 1	NA	NA	NA	NA	NA	NA
D_5__Paenochrobactrum - propagated 1	NA	NA	NA	NA	NA	NA
D_5__Lautropia - propagated 1	NA	NA	NA	NA	NA	NA
D_4__Oligoflexaceae - propagated 2	NA	NA	NA	NA	NA	NA
D_5__Zoogloea - propagated 1	NA	NA	NA	NA	NA	NA
D_4__Legionellaceae - propagated 2	NA	NA	NA	NA	NA	NA
D_5__Pseudolabrys - propagated 1	NA	NA	NA	NA	NA	NA
D_2__KD4-96 - propagated 4	NA	NA	NA	NA	NA	NA
D_2__Acidimicrobiia - propagated 4	NA	NA	NA	NA	NA	NA
D_5__Nonomuraea - propagated 1	NA	NA	NA	NA	NA	NA
D_4__Paenibacillaceae - propagated 2	NA	NA	NA	NA	NA	NA
D_5__Blastocatella - propagated 1	NA	NA	NA	NA	NA	NA
D_6__alpha proteobacterium YIM 690229	NA	NA	NA	NA	NA	NA
D_5__Oceanobacillus - propagated 1	NA	NA	NA	NA	NA	NA
D_5__Ruminococcaceae UCG-014 - propagate	NA	NA	NA	NA	NA	NA
D_4__Tannerellaceae - propagated 2	NA	NA	NA	NA	NA	NA
D_5__Runella - propagated 1	NA	NA	NA	NA	NA	NA
D_3__Lactobacillales - propagated 3	NA	NA	NA	NA	NA	NA
D_5__Erwinia - propagated 1	NA	NA	NA	NA	NA	NA
D_3__Actinomarinales - propagated 3	NA	NA	NA	NA	NA	NA
D_5__Angustibacter - propagated 1	NA	NA	NA	NA	NA	NA
D_5__Asaia - propagated 1	NA	NA	NA	NA	NA	NA
D_5__Ornithinimicrobium - propagated 1	NA	NA	NA	NA	NA	NA
D_5__Larkinella - propagated 1	NA	NA	NA	NA	NA	NA
D_5__Alloiococcus - propagated 1	NA	NA	NA	NA	NA	NA
D_5__Desulfobacula - propagated 1	NA	NA	NA	NA	NA	NA
D_5__Aestuariimicrobium - propagated 1	NA	NA	NA	NA	NA	NA
D_4__Amb-16S-1323 - propagated 2	NA	NA	NA	NA	NA	NA
D_6__Psychrobacter alimentarius	NA	NA	NA	NA	NA	NA
D_4__Sedimenticolaceae - propagated 2	NA	NA	NA	NA	NA	NA
D_5__Bordetella - propagated 1	NA	NA	NA	NA	NA	NA
D_5__Bacteroides - propagated 1	NA	NA	NA	NA	NA	NA
D_5__Acetanaerobacterium - propagated 1	NA	NA	NA	NA	NA	NA
D_5__Methanobrevibacter - propagated 1	NA	NA	NA	NA	NA	NA
D_5__[Cytophaga] xylanolytica group - pr	NA	NA	NA	NA	NA	NA
D_5__Lechevalieria - propagated 1	NA	NA	NA	NA	NA	NA
D_5__Rothia - propagated 1	NA	NA	NA	NA	NA	NA
D_5__Ellin6055 - propagated 1	NA	NA	NA	NA	NA	NA
D_3__R7C24 - propagated 3	NA	NA	NA	NA	NA	NA
D_5__DSSF69 - propagated 1	NA	NA	NA	NA	NA	NA
D_6__Pragia fontium	NA	NA	NA	NA	NA	NA
D_5__Microvirga - propagated 1	NA	NA	NA	NA	NA	NA
D_5__Cloacibacterium - propagated 1	NA	NA	NA	NA	NA	NA
D_4__Erysipelotrichaceae - propagated 2	NA	NA	NA	NA	NA	NA
D_5__Roseococcus - propagated 1	NA	NA	NA	NA	NA	NA
D_5__Arthrospira PCC-7345 - propagated 1	NA	NA	NA	NA	NA	NA
D_4__Moraxellaceae - propagated 2	NA	NA	NA	NA	NA	NA
D_5__Kosakonia - propagated 1	NA	NA	NA	NA	NA	NA
D_6__Brevundimonas olei	NA	NA	NA	NA	NA	NA
D_5__Gracilibacter - propagated 1	NA	NA	NA	NA	NA	NA
D_6__Lactobacillus mucosae	NA	NA	NA	NA	NA	NA
D_5__Mesorhizobium - propagated 1	NA	NA	NA	NA	NA	NA
D_6__Corynebacterium maris DSM 45190	NA	NA	NA	NA	NA	NA
D_5__Flavisolibacter - propagated 1	NA	NA	NA	NA	NA	NA
D_6__Anaerococcus provenciensis	NA	NA	NA	NA	NA	NA
D_4__WD2101 soil group - propagated 2	NA	NA	NA	NA	NA	NA
D_5__Acholeplasma - propagated 1	NA	NA	NA	NA	NA	NA
D_5__IMCC26207 - propagated 1	NA	NA	NA	NA	NA	NA
D_5__Sandaracinobacter - propagated 1	NA	NA	NA	NA	NA	NA
D_4__Rubinisphaeraceae - propagated 2	NA	NA	NA	NA	NA	NA
D_4__Bacteroidetes vadinHA17 - propagate	NA	NA	NA	NA	NA	NA
D_5__Fermentimonas - propagated 1	NA	NA	NA	NA	NA	NA
D_5__Bifidobacterium - propagated 1	NA	NA	NA	NA	NA	NA
D_6__Stenotrophomonas ginsengisoli	NA	NA	NA	NA	NA	NA
D_5__Rubellimicrobium - propagated 1	NA	NA	NA	NA	NA	NA
D_5__Cutibacterium - propagated 1	NA	NA	NA	NA	NA	NA
D_5__Erysipelotrichaceae UCG-009 - propa	NA	NA	NA	NA	NA	NA
D_5__Rathayibacter - propagated 1	NA	NA	NA	NA	NA	NA
D_5__Salinicoccus - propagated 1	NA	NA	NA	NA	NA	NA
D_5__Roseburia - propagated 1	NA	NA	NA	NA	NA	NA
D_5__Sporosarcina - propagated 1	NA	NA	NA	NA	NA	NA
D_5__Segetibacter - propagated 1	NA	NA	NA	NA	NA	NA
D_5__Pantoea - propagated 1	NA	NA	NA	NA	NA	NA
D_5__Lachnospiraceae UCG-007 - propagate	NA	NA	NA	NA	NA	NA
D_6__Bdellovibrio bacteriovorus	NA	NA	NA	NA	NA	NA
D_5__Polaromonas - propagated 1	NA	NA	NA	NA	NA	NA
D_6__Sphingomonas sp.	NA	NA	NA	NA	NA	NA
D_5__Blautia - propagated 1	NA	NA	NA	NA	NA	NA
D_4__Methyloligellaceae - propagated 2	NA	NA	NA	NA	NA	NA
D_5__Kineosphaera - propagated 1	NA	NA	NA	NA	NA	NA
D_5__Adhaeribacter - propagated 1	NA	NA	NA	NA	NA	NA
D_4__Propionibacteriaceae - propagated 2	NA	NA	NA	NA	NA	NA
D_6__Hypsibius dujardini	NA	NA	NA	NA	NA	NA
D_6__Candidatus Carsonella ruddii	NA	NA	NA	NA	NA	NA
D_4__Crocinitomicaceae - propagated 2	NA	NA	NA	NA	NA	NA
D_5__Curvibacter - propagated 1	NA	NA	NA	NA	NA	NA
D_5__Gemella - propagated 1	NA	NA	NA	NA	NA	NA
D_5__Pseudoxanthomonas - propagated 1	NA	NA	NA	NA	NA	NA
D_6__Phormidiaceae cyanobacterium 11PC	NA	NA	NA	NA	NA	NA
D_5__Thermoactinomyces - propagated 1	NA	NA	NA	NA	NA	NA
D_5__Empedobacter - propagated 1	NA	NA	NA	NA	NA	NA
D_5__Actinoplanes - propagated 1	NA	NA	NA	NA	NA	NA
D_5__Dechloromonas - propagated 1	NA	NA	NA	NA	NA	NA
D_6__Flavobacteriia bacterium 40-80	NA	NA	NA	NA	NA	NA
D_4__Aeromonadaceae - propagated 2	NA	NA	NA	NA	NA	NA
D_5__[Eubacterium] ventriosum group - pr	NA	NA	NA	NA	NA	NA
D_5__Methanobacterium - propagated 1	NA	NA	NA	NA	NA	NA
D_5__Halobacillus - propagated 1	NA	NA	NA	NA	NA	NA
D_5__Anaerolinea - propagated 1	NA	NA	NA	NA	NA	NA
D_5__Thermicanus - propagated 1	NA	NA	NA	NA	NA	NA
D_5__Jeotgalibacillus - propagated 1	NA	NA	NA	NA	NA	NA
D_4__Pseudomonadaceae - propagated 2	NA	NA	NA	NA	NA	NA
D_6__Lactobacillus kunkeei	NA	NA	NA	NA	NA	NA
D_6__Pseudomonas xanthomarina	NA	NA	NA	NA	NA	NA
D_4__NS9 marine group - propagated 2	NA	NA	NA	NA	NA	NA
D_5__Puniceicoccus - propagated 1	NA	NA	NA	NA	NA	NA
D_5__Ruminococcaceae UCG-005 - propagate	NA	NA	NA	NA	NA	NA
D_6__Devosia honganensis	NA	NA	NA	NA	NA	NA
D_5__Treponema 2 - propagated 1	NA	NA	NA	NA	NA	NA
D_5__Haliscomenobacter - propagated 1	NA	NA	NA	NA	NA	NA
D_5__Z20 - propagated 1	NA	NA	NA	NA	NA	NA
D_5__Leifsonia - propagated 1	NA	NA	NA	NA	NA	NA
D_5__Pajaroellobacter - propagated 1	NA	NA	NA	NA	NA	NA
D_6__Hymenobacter latericoloratus	NA	NA	NA	NA	NA	NA
D_5__Azovibrio - propagated 1	NA	NA	NA	NA	NA	NA
D_6__Campylobacter rectus	NA	NA	NA	NA	NA	NA
D_5__Aquabacterium - propagated 1	NA	NA	NA	NA	NA	NA
D_6__Roseovarius sp. SS16.20	NA	NA	NA	NA	NA	NA
D_6__Actinomyces ihumii	NA	NA	NA	NA	NA	NA
D_5__Ruminiclostridium - propagated 1	NA	NA	NA	NA	NA	NA
D_5__Ercella - propagated 1	NA	NA	NA	NA	NA	NA
D_1__FBP - propagated 5	NA	NA	NA	NA	NA	NA
D_5__Varibaculum - propagated 1	NA	NA	NA	NA	NA	NA
D_6__Stenotrophomonas koreensis	NA	NA	NA	NA	NA	NA
D_5__Asticcacaulis - propagated 1	NA	NA	NA	NA	NA	NA
D_5__Chryseomicrobium - propagated 1	NA	NA	NA	NA	NA	NA
D_6__Idiomarina sp.	NA	NA	NA	NA	NA	NA
D_6__Bacillus halodurans	NA	NA	NA	NA	NA	NA
D_5__Methylobacterium - propagated 1	NA	NA	NA	NA	NA	NA
D_5__Turicella - propagated 1	NA	NA	NA	NA	NA	NA
D_3__Fibrobacterales - propagated 3	NA	NA	NA	NA	NA	NA
D_6__Streptococcus anginosus subsp. angi	NA	NA	NA	NA	NA	NA
D_5__Alistipes - propagated 1	NA	NA	NA	NA	NA	NA
D_5__Pleomorphomonas - propagated 1	NA	NA	NA	NA	NA	NA
D_5__Iamia - propagated 1	NA	NA	NA	NA	NA	NA
D_5__Lawsonia - propagated 1	NA	NA	NA	NA	NA	NA
D_5__Tetrasphaera - propagated 1	NA	NA	NA	NA	NA	NA
D_3__Armatimonadales - propagated 3	NA	NA	NA	NA	NA	NA
D_5__Moheibacter - propagated 1	NA	NA	NA	NA	NA	NA
D_3__SJA-15 - propagated 3	NA	NA	NA	NA	NA	NA
D_5__Bdellovibrio - propagated 1	NA	NA	NA	NA	NA	NA
D_5__Fusobacterium - propagated 1	NA	NA	NA	NA	NA	NA
D_5__Candidatus Solibacter - propagated	NA	NA	NA	NA	NA	NA
D_5__Burkholderia-Caballeronia-Paraburkh	NA	NA	NA	NA	NA	NA
D_5__Conexibacter - propagated 1	NA	NA	NA	NA	NA	NA
D_5__Phaselicystis - propagated 1	NA	NA	NA	NA	NA	NA
D_5__Actinotalea - propagated 1	NA	NA	NA	NA	NA	NA
D_5__Sporobacter - propagated 1	NA	NA	NA	NA	NA	NA
D_2__Subgroup 6 - propagated 3	NA	NA	NA	NA	NA	NA
D_5__Inquilinus - propagated 1	NA	NA	NA	NA	NA	NA
D_5__Atopobium - propagated 1	NA	NA	NA	NA	NA	NA
D_5__Cupriavidus - propagated 1	NA	NA	NA	NA	NA	NA
D_5__Solirubrobacter - propagated 1	NA	NA	NA	NA	NA	NA
D_5__Rikenellaceae RC9 gut group - propa	NA	NA	NA	NA	NA	NA
D_5__Marvinbryantia - propagated 1	NA	NA	NA	NA	NA	NA
D_5__Kocuria - propagated 1	NA	NA	NA	NA	NA	NA
D_4__Atopobiaceae - propagated 2	NA	NA	NA	NA	NA	NA
D_6__Bacteroides fragilis	NA	NA	NA	NA	NA	NA
D_5__Bauldia - propagated 1	NA	NA	NA	NA	NA	NA
D_4__Planococcaceae - propagated 2	NA	NA	NA	NA	NA	NA
D_4__Nocardioidaceae - propagated 2	NA	NA	NA	NA	NA	NA
D_3__Myxococcales - propagated 3	NA	NA	NA	NA	NA	NA
D_5__Nitrosomonas - propagated 1	NA	NA	NA	NA	NA	NA
D_5__Oceanobacter - propagated 1	NA	NA	NA	NA	NA	NA
D_5__Candidatus Cardinium - propagated 1	NA	NA	NA	NA	NA	NA
D_4__Paludibacteraceae - propagated 2	NA	NA	NA	NA	NA	NA
D_5__Amaricoccus - propagated 1	NA	NA	NA	NA	NA	NA
D_6__Prevotella melaninogenica	NA	NA	NA	NA	NA	NA
D_5__Methylotenera - propagated 1	NA	NA	NA	NA	NA	NA
D_5__Clostridium sensu stricto 3 - propa	NA	NA	NA	NA	NA	NA
D_5__Aerosphaera - propagated 1	NA	NA	NA	NA	NA	NA
D_5__Pelagibacterium - propagated 1	NA	NA	NA	NA	NA	NA
D_4__Hyphomicrobiaceae - propagated 2	NA	NA	NA	NA	NA	NA
D_4__Ilumatobacteraceae - propagated 2	NA	NA	NA	NA	NA	NA
D_5__Coprococcus 1 - propagated 1	NA	NA	NA	NA	NA	NA
D_5__LD29 - propagated 1	NA	NA	NA	NA	NA	NA
D_5__Enhydrobacter - propagated 1	NA	NA	NA	NA	NA	NA
D_4__LiUU-11-161 - propagated 2	NA	NA	NA	NA	NA	NA
D_3__Bacteroidales - propagated 3	NA	NA	NA	NA	NA	NA
D_4__Fodinicurvataceae - propagated 2	NA	NA	NA	NA	NA	NA
D_5__[Eubacterium] hallii group - propag	NA	NA	NA	NA	NA	NA
D_5__Terrimonas - propagated 1	NA	NA	NA	NA	NA	NA
D_4__Staphylococcaceae - propagated 2	NA	NA	NA	NA	NA	NA
D_5__Egicoccus - propagated 1	NA	NA	NA	NA	NA	NA
D_6__Prevotella bryantii	NA	NA	NA	NA	NA	NA
D_4__GZKB124 - propagated 2	NA	NA	NA	NA	NA	NA
D_5__Methylophilus - propagated 1	NA	NA	NA	NA	NA	NA
D_6__Prevotella buccalis	NA	NA	NA	NA	NA	NA
D_5__Hyphomicrobium - propagated 1	NA	NA	NA	NA	NA	NA
D_3__Frankiales - propagated 3	NA	NA	NA	NA	NA	NA
D_5__Trueperella - propagated 1	NA	NA	NA	NA	NA	NA
D_5__Lysinibacillus - propagated 1	NA	NA	NA	NA	NA	NA
D_5__Acidothermus - propagated 1	NA	NA	NA	NA	NA	NA
D_5__Jatrophihabitans - propagated 1	NA	NA	NA	NA	NA	NA
D_5__Sporolactobacillus - propagated 1	NA	NA	NA	NA	NA	NA
D_4__Synergistaceae - propagated 2	NA	NA	NA	NA	NA	NA
D_3__IMCC26256 - propagated 3	NA	NA	NA	NA	NA	NA
D_5__Pseudokineococcus - propagated 1	NA	NA	NA	NA	NA	NA
D_5__Undibacterium - propagated 1	NA	NA	NA	NA	NA	NA
D_5__Streptobacillus - propagated 1	NA	NA	NA	NA	NA	NA
D_6__bacterium K2-78	NA	NA	NA	NA	NA	NA
D_6__Miniimonas arenae	NA	NA	NA	NA	NA	NA
D_4__Acetobacterales Incertae Sedis - pr	NA	NA	NA	NA	NA	NA
D_5__Pseudoduganella - propagated 1	NA	NA	NA	NA	NA	NA
D_5__Panacagrimonas - propagated 1	NA	NA	NA	NA	NA	NA
D_5__Verrucomicrobium - propagated 1	NA	NA	NA	NA	NA	NA
D_5__Rhizorhapis - propagated 1	NA	NA	NA	NA	NA	NA
D_5__Asinibacterium - propagated 1	NA	NA	NA	NA	NA	NA
D_5__Ellin6067 - propagated 1	NA	NA	NA	NA	NA	NA
D_3__211ds20 - propagated 3	NA	NA	NA	NA	NA	NA
D_5__oc32 - propagated 1	NA	NA	NA	NA	NA	NA
D_5__Dolosigranulum - propagated 1	NA	NA	NA	NA	NA	NA
D_5__Antricoccus - propagated 1	NA	NA	NA	NA	NA	NA
D_5__Gordonia - propagated 1	NA	NA	NA	NA	NA	NA
D_5__Phreatobacter - propagated 1	NA	NA	NA	NA	NA	NA
D_5__Chroococcidiopsis SAG 2023 - propag	NA	NA	NA	NA	NA	NA
D_6__Prevotella nigrescens	NA	NA	NA	NA	NA	NA
D_6__Clostridium colicanis 209318	NA	NA	NA	NA	NA	NA
D_5__Sphingorhabdus - propagated 1	NA	NA	NA	NA	NA	NA
D_6__Flavobacterium cucumis	NA	NA	NA	NA	NA	NA
D_5__Thermus - propagated 1	NA	NA	NA	NA	NA	NA
D_5__Prevotellaceae Ga6A1 group - propag	NA	NA	NA	NA	NA	NA
D_6__Pseudomonas pertucinogena	NA	NA	NA	NA	NA	NA
D_5__Selenomonas 3 - propagated 1	NA	NA	NA	NA	NA	NA
D_5__Izhakiella - propagated 1	NA	NA	NA	NA	NA	NA
D_5__Parasegetibacter - propagated 1	NA	NA	NA	NA	NA	NA
D_5__Aequorivita - propagated 1	NA	NA	NA	NA	NA	NA
D_5__Novispirillum - propagated 1	NA	NA	NA	NA	NA	NA
D_5__Arenimonas - propagated 1	NA	NA	NA	NA	NA	NA
D_5__Parapusillimonas - propagated 1	NA	NA	NA	NA	NA	NA
D_5__Mobiluncus - propagated 1	NA	NA	NA	NA	NA	NA
D_4__SB-5 - propagated 2	NA	NA	NA	NA	NA	NA
D_4__Sporolactobacillaceae - propagated	NA	NA	NA	NA	NA	NA
D_3__Sphingobacteriales - propagated 3	NA	NA	NA	NA	NA	NA
D_6__Prosthecomicrobium pneumaticum	NA	NA	NA	NA	NA	NA
D_6__Garciella sp. YIM G1-1	NA	NA	NA	NA	NA	NA
D_5__Rickettsia - propagated 1	NA	NA	NA	NA	NA	NA
D_5__Thermomonas - propagated 1	NA	NA	NA	NA	NA	NA
D_5__Schlesneria - propagated 1	NA	NA	NA	NA	NA	NA
D_5__Haliangium - propagated 1	NA	NA	NA	NA	NA	NA
D_5__Georgenia - propagated 1	NA	NA	NA	NA	NA	NA
D_5__Gemmatimonas - propagated 1	NA	NA	NA	NA	NA	NA
D_6__Rikenellaceae bacterium DTU002	NA	NA	NA	NA	NA	NA
D_5__Prevotellaceae UCG-004 - propagated	NA	NA	NA	NA	NA	NA
D_5__BIyi10 - propagated 1	NA	NA	NA	NA	NA	NA
D_4__ML635J-40 aquatic group - propagate	NA	NA	NA	NA	NA	NA
D_5__Kurthia - propagated 1	NA	NA	NA	NA	NA	NA
D_6__Mycoplasma wenyonii	NA	NA	NA	NA	NA	NA
D_5__Falsochrobactrum - propagated 1	NA	NA	NA	NA	NA	NA
D_5__Skermanella - propagated 1	NA	NA	NA	NA	NA	NA
D_5__Nosocomiicoccus - propagated 1	NA	NA	NA	NA	NA	NA
D_6__secondary endosymbiont of Bemisia t	NA	NA	NA	NA	NA	NA
D_6__Corynebacterium glaucum	NA	NA	NA	NA	NA	NA
D_6__Campylobacter ureolyticus ACS-301-V	NA	NA	NA	NA	NA	NA
D_5__Herbinix - propagated 1	NA	NA	NA	NA	NA	NA
D_5__Comamonas - propagated 1	NA	NA	NA	NA	NA	NA
D_2__MB-A2-108 - propagated 4	NA	NA	NA	NA	NA	NA
D_5__FukuN18 freshwater group - propagat	NA	NA	NA	NA	NA	NA
D_6__Sphaerochaeta globosa str. Buddy	NA	NA	NA	NA	NA	NA
D_5__Ancylobacter - propagated 1	NA	NA	NA	NA	NA	NA
D_5__Terrabacter - propagated 1	NA	NA	NA	NA	NA	NA
D_5__Azotobacter - propagated 1	NA	NA	NA	NA	NA	NA
D_5__Thermocrispum - propagated 1	NA	NA	NA	NA	NA	NA
D_5__Lachnospiraceae UCG-001 - propagate	NA	NA	NA	NA	NA	NA
D_6__Dyadobacter fermentans	NA	NA	NA	NA	NA	NA
D_6__Endobacter medicaginis	NA	NA	NA	NA	NA	NA
D_5__Hypnocyclicus - propagated 1	NA	NA	NA	NA	NA	NA
D_4__JG30-KF-CM45 - propagated 2	NA	NA	NA	NA	NA	NA
D_4__Anaerolineaceae - propagated 2	NA	NA	NA	NA	NA	NA
D_5__Pseudoflavitalea - propagated 1	NA	NA	NA	NA	NA	NA
D_4__Orbaceae - propagated 2	NA	NA	NA	NA	NA	NA
D_5__Marinobacter - propagated 1	NA	NA	NA	NA	NA	NA
D_5__Tyzzerella - propagated 1	NA	NA	NA	NA	NA	NA
D_6__Luteolibacter cuticulihirudinis	NA	NA	NA	NA	NA	NA
D_3__Thalassobaculales - propagated 3	NA	NA	NA	NA	NA	NA
D_5__Anaerosporomusa - propagated 1	NA	NA	NA	NA	NA	NA
D_5__Holdemanella - propagated 1	NA	NA	NA	NA	NA	NA
D_3__MBA03 - propagated 3	NA	NA	NA	NA	NA	NA
D_5__Vagococcus - propagated 1	NA	NA	NA	NA	NA	NA
D_4__Bacteroidales RF16 group - propagat	NA	NA	NA	NA	NA	NA
D_5__Ornithobacterium - propagated 1	NA	NA	NA	NA	NA	NA
D_4__Cellulomonadaceae - propagated 2	NA	NA	NA	NA	NA	NA
D_5__Lachnoanaerobaculum - propagated 1	NA	NA	NA	NA	NA	NA
D_5__Cellulosilyticum - propagated 1	NA	NA	NA	NA	NA	NA
D_5__Ruminococcaceae UCG-002 - propagate	NA	NA	NA	NA	NA	NA
D_5__Thermobifida - propagated 1	NA	NA	NA	NA	NA	NA
D_5__Mobilicoccus - propagated 1	NA	NA	NA	NA	NA	NA
D_5__Cryomorpha - propagated 1	NA	NA	NA	NA	NA	NA
D_5__[Desulfobacterium] catecholicum gro	NA	NA	NA	NA	NA	NA
D_1__Armatimonadetes - propagated 5	NA	NA	NA	NA	NA	NA
D_6__Flavobacterium yanchengense	NA	NA	NA	NA	NA	NA
D_5__Providencia - propagated 1	NA	NA	NA	NA	NA	NA
D_5__Myroides - propagated 1	NA	NA	NA	NA	NA	NA
D_6__Salinicoccus roseus	NA	NA	NA	NA	NA	NA
D_5__Brumimicrobium - propagated 1	NA	NA	NA	NA	NA	NA
D_3__Bacillales - propagated 3	NA	NA	NA	NA	NA	NA
D_3__Subgroup 2 - propagated 3	NA	NA	NA	NA	NA	NA
D_6__Heliconius cydno chioneus	NA	NA	NA	NA	NA	NA
D_6__Rhizobiales (rhizobacteria)	NA	NA	NA	NA	NA	NA
D_4__Dermatophilaceae - propagated 2	NA	NA	NA	NA	NA	NA
D_6__Gryllus firmus	NA	NA	NA	NA	NA	NA
D_6__Sphingobacterium thalpophilum	NA	NA	NA	NA	NA	NA
D_5__Erythrobacter - propagated 1	NA	NA	NA	NA	NA	NA
D_5__Fastidiosipila - propagated 1	NA	NA	NA	NA	NA	NA
D_5__[Eubacterium] fissicatena group - p	NA	NA	NA	NA	NA	NA
D_5__[Ruminococcus] gnavus group - propa	NA	NA	NA	NA	NA	NA
D_4__Holosporaceae - propagated 2	NA	NA	NA	NA	NA	NA
D_5__Dokdonella - propagated 1	NA	NA	NA	NA	NA	NA
D_5__Meiothermus - propagated 1	NA	NA	NA	NA	NA	NA
D_5__Halanaerobium - propagated 1	NA	NA	NA	NA	NA	NA
D_5__Cystobacter - propagated 1	NA	NA	NA	NA	NA	NA
D_5__Fontimonas - propagated 1	NA	NA	NA	NA	NA	NA
D_5__Arcticibacter - propagated 1	NA	NA	NA	NA	NA	NA
D_5__Parabacteroides - propagated 1	NA	NA	NA	NA	NA	NA
D_6__Paenibacillus sp. YN15	NA	NA	NA	NA	NA	NA
D_5__Actinocorallia - propagated 1	NA	NA	NA	NA	NA	NA
D_4__Kineosporiaceae - propagated 2	NA	NA	NA	NA	NA	NA
D_5__Castellaniella - propagated 1	NA	NA	NA	NA	NA	NA
D_5__Geobacillus - propagated 1	NA	NA	NA	NA	NA	NA
D_4__HAW-RM37-2 - propagated 2	NA	NA	NA	NA	NA	NA
D_5__Prevotella 9 - propagated 1	NA	NA	NA	NA	NA	NA
D_4__F082 - propagated 2	NA	NA	NA	NA	NA	NA
D_6__Kocuria kristinae	NA	NA	NA	NA	NA	NA
D_5__Sulfurimonas - propagated 1	NA	NA	NA	NA	NA	NA
D_5__Prevotella 7 - propagated 1	NA	NA	NA	NA	NA	NA
D_6__Chryseobacterium taklimakanense	NA	NA	NA	NA	NA	NA
D_5__Megasphaera - propagated 1	NA	NA	NA	NA	NA	NA
D_5__Niastella - propagated 1	NA	NA	NA	NA	NA	NA
D_5__Hydrocarboniphaga - propagated 1	NA	NA	NA	NA	NA	NA
D_5__Kineosporia - propagated 1	NA	NA	NA	NA	NA	NA
D_5__Fusibacter - propagated 1	NA	NA	NA	NA	NA	NA
D_5__[Eubacterium] coprostanoligenes gro	NA	NA	NA	NA	NA	NA
D_5__Dorea - propagated 1	NA	NA	NA	NA	NA	NA
D_3__Nostocales - propagated 3	NA	NA	NA	NA	NA	NA
D_5__Gardnerella - propagated 1	NA	NA	NA	NA	NA	NA
D_6__Laceyella sacchari	NA	NA	NA	NA	NA	NA
D_4__Rhizobiales Incertae Sedis - propag	NA	NA	NA	NA	NA	NA
D_6__Terrimonas sp. YJ03	NA	NA	NA	NA	NA	NA
D_6__Brevundimonas diminuta	NA	NA	NA	NA	NA	NA
D_6__Methylobacterium sp. 92d	NA	NA	NA	NA	NA	NA
D_5__Nakamurella - propagated 1	NA	NA	NA	NA	NA	NA
D_3__Corynebacteriales - propagated 3	NA	NA	NA	NA	NA	NA
D_5__Arcobacter - propagated 1	NA	NA	NA	NA	NA	NA
D_6__Maricaulis sp. DY14	NA	NA	NA	NA	NA	NA
D_6__Legionella sp. D2863	NA	NA	NA	NA	NA	NA
D_4__Nitriliruptoraceae - propagated 2	NA	NA	NA	NA	NA	NA
D_6__Alloprevotella tannerae	NA	NA	NA	NA	NA	NA
D_5__Gallicola - propagated 1	NA	NA	NA	NA	NA	NA
D_5__Candidatus Jidaibacter - propagated	NA	NA	NA	NA	NA	NA
D_6__Chitinilyticum litopenaei DSM 21440	NA	NA	NA	NA	NA	NA
D_5__Lachnoclostridium 5 - propagated 1	NA	NA	NA	NA	NA	NA
D_5__Gemmobacter - propagated 1	NA	NA	NA	NA	NA	NA
D_6__Bifidobacterium bifidum	NA	NA	NA	NA	NA	NA
D_5__Marmoricola - propagated 1	NA	NA	NA	NA	NA	NA
D_5__Collinsella - propagated 1	NA	NA	NA	NA	NA	NA
D_5__Paraclostridium - propagated 1	NA	NA	NA	NA	NA	NA
D_5__Herbaspirillum - propagated 1	NA	NA	NA	NA	NA	NA
D_5__Pseudactinotalea - propagated 1	NA	NA	NA	NA	NA	NA
D_5__Enteractinococcus - propagated 1	NA	NA	NA	NA	NA	NA
[truncated: 1,454 more rows]

## Sheet: Culicoides nubeculosus
Unique ASV	Resp.1	CFit.1	CFit.2	CFit.3	CFit.4	VarR
D_0__Bacteria	NA	NA	NA	NA	NA	NA
D_0__Archaea	NA	NA	NA	NA	NA	NA
D_5__Asaia	-4.9924	0.9833	0.9836	0.9856	0.9869	25.3484
D_3__Acetobacterales	-4.8697	0.9816	0.9817	0.9834	0.9839	24.1573
D_4__Acetobacteraceae	-4.8697	0.9816	0.9817	0.9834	0.9839	24.1573
D_5__Brevundimonas	3.9665	0.8977	0.9101	0.9166	0.9269	17.5262
D_1__Spirochaetes	NA	NA	NA	NA	NA	NA
D_5__Sphingomonas	3.8548	0.8621	0.9109	0.9124	0.917	17.2359
D_3__Sphingomonadales	3.8151	0.8641	0.913	0.9145	0.9192	16.8437
D_4__Sphingomonadaceae	3.8151	0.8641	0.913	0.9145	0.9192	16.8437
D_3__Caulobacterales	3.7425	0.8828	0.9077	0.9093	0.9155	15.8659
D_4__Caulobacteraceae	3.7405	0.8821	0.9067	0.9083	0.9145	15.8621
D_1__Bacteroidetes	2.1376	0.5486	0.6456	0.7928	0.8143	8.3287
D_2__Bacteroidia	2.1376	0.5486	0.6456	0.7928	0.8143	8.3287
D_1__Gemmatimonadetes	NA	NA	NA	NA	NA	NA
D_3__Flavobacteriales	2.0812	0.3413	0.6788	0.8751	0.8784	12.6923
D_4__Weeksellaceae	2.0712	0.338	0.6757	0.8733	0.8773	12.6902
D_1__Euryarchaeota	NA	NA	NA	NA	NA	NA
D_3__Betaproteobacteriales	2.0106	0.4176	0.7437	0.7917	0.8149	9.6808
D_4__Burkholderiaceae	2.0109	0.4168	0.7432	0.7915	0.8153	9.7021
D_5__Chryseobacterium	1.9435	0.2997	0.6669	0.8722	0.8796	12.6033
D_1__Lentisphaerae	NA	NA	NA	NA	NA	NA
D_1__FBP	NA	NA	NA	NA	NA	NA
D_1__Fibrobacteres	NA	NA	NA	NA	NA	NA
D_1__Armatimonadetes	NA	NA	NA	NA	NA	NA
D_1__Synergistetes	NA	NA	NA	NA	NA	NA
D_1__Halanaerobiaeota	NA	NA	NA	NA	NA	NA
D_1__Elusimicrobia	NA	NA	NA	NA	NA	NA
D_5__Comamonas	1.883	0.513	0.5158	0.6043	0.611	6.9118
D_1__GAL15	NA	NA	NA	NA	NA	NA
D_1__Coprothermobacteraeota	NA	NA	NA	NA	NA	NA
D_3__Rhizobiales	1.6196	0.4571	0.5921	0.6054	0.6094	5.7379
D_5__Microbacterium	1.5758	0.5843	0.6981	0.7273	0.8219	4.2501
D_5__Azospirillum	1.448	0.2561	0.299	0.8063	0.8611	8.1879
D_4__Burkholderiaceae - propagated 1	1.4277	0.4018	0.5438	0.5672	0.7087	5.072
D_3__Chitinophagales	1.3834	0.4866	0.8388	0.8865	0.9015	3.9328
D_4__Chitinophagaceae	1.3834	0.4866	0.8388	0.8865	0.9015	3.9328
D_4__Moraxellaceae	1.3878	0.2896	0.3689	0.374	0.7228	6.6498
D_2__Spirochaetia	NA	NA	NA	NA	NA	NA
D_1__Firmicutes - propagated 1	NA	NA	NA	NA	NA	NA
D_5__Perlucidibaca	1.3564	0.2367	0.2892	0.3113	0.6424	7.774
D_5__Ralstonia	1.3329	0.2283	0.6354	0.7524	0.7684	7.782
D_1__Actinobacteria	1.3151	0.3074	0.3108	0.3112	0.6081	5.6269
D_2__Acidimicrobiia	NA	NA	NA	NA	NA	NA
D_2__Actinobacteria	1.315	0.3073	0.3108	0.3112	0.608	5.6264
D_4__Rhizobiaceae	1.2899	0.2697	0.293	0.2933	0.3087	6.1691
D_2__Blastocatellia (Subgroup 4)	NA	NA	NA	NA	NA	NA
D_3__Azospirillales	1.304	0.2118	0.2536	0.8059	0.8585	8.0272
D_4__Azospirillaceae	1.304	0.2118	0.2536	0.8059	0.8585	8.0272
D_5__Delftia	1.2785	0.4081	0.5626	0.6238	0.6372	4.0056
D_2__Gammaproteobacteria	1.2781	0.2727	0.7115	0.7903	0.7904	5.9906
D_3__Micrococcales	1.2271	0.2661	0.2684	0.2692	0.5815	5.6576
D_2__Gemmatimonadetes	NA	NA	NA	NA	NA	NA
D_4__Xanthobacteraceae	1.1782	0.38	0.6937	0.7406	0.7428	3.6534
D_5__Burkholderia-Caballeronia-Paraburkh	1.1723	0.098	0.5688	0.7189	0.8135	14.0235
D_5__Sediminibacterium	1.1653	0.2836	0.7293	0.8372	0.859	4.789
D_2__Methanomicrobia	NA	NA	NA	NA	NA	NA
D_2__Thermoleophilia	NA	NA	NA	NA	NA	NA
D_4__Microbacteriaceae	1.1528	0.2343	0.2422	0.2435	0.5647	5.6713
D_2__Phycisphaerae	NA	NA	NA	NA	NA	NA
D_3__Propionibacteriales	1.0064	0.7261	0.7749	0.7776	0.8376	1.3949
D_2__Ignavibacteria	NA	NA	NA	NA	NA	NA
D_4__Xanthobacteraceae - propagated 1	1.0055	0.3764	0.6647	0.7805	0.7806	2.6856
D_2__Methanobacteria	NA	NA	NA	NA	NA	NA
D_3__Rhodobacterales	0.9369	0.4285	0.4324	0.4499	0.7883	2.0482
D_4__Rhodobacteraceae	0.9369	0.4285	0.4324	0.4499	0.7883	2.0482
D_2__Anaerolineae	NA	NA	NA	NA	NA	NA
D_2__Oligosphaeria	NA	NA	NA	NA	NA	NA
D_1__FBP - propagated 1	NA	NA	NA	NA	NA	NA
D_2__Fibrobacteria	NA	NA	NA	NA	NA	NA
D_2__Armatimonadia	NA	NA	NA	NA	NA	NA
D_2__Nitriliruptoria	NA	NA	NA	NA	NA	NA
D_2__Synergistia	NA	NA	NA	NA	NA	NA
D_2__MB-A2-108	NA	NA	NA	NA	NA	NA
D_1__Armatimonadetes - propagated 1	NA	NA	NA	NA	NA	NA
D_2__Halanaerobiia	NA	NA	NA	NA	NA	NA
D_2__Gracilibacteria	NA	NA	NA	NA	NA	NA
D_2__Elusimicrobia	NA	NA	NA	NA	NA	NA
D_2__Rhodothermia	NA	NA	NA	NA	NA	NA
D_2__MVP-15	NA	NA	NA	NA	NA	NA
D_2__Fimbriimonadia	NA	NA	NA	NA	NA	NA
D_2__Halobacteria	NA	NA	NA	NA	NA	NA
D_2__Longimicrobia	NA	NA	NA	NA	NA	NA
D_4__Propionibacteriaceae	0.8929	0.6751	0.7426	0.7462	0.7828	1.1809
D_2__V2072-189E03	NA	NA	NA	NA	NA	NA
D_1__GAL15 - propagated 1	NA	NA	NA	NA	NA	NA
D_2__Coprothermobacteria	NA	NA	NA	NA	NA	NA
D_1__Proteobacteria - propagated 1	NA	NA	NA	NA	NA	NA
D_2__Lentisphaeria	NA	NA	NA	NA	NA	NA
D_2__Microgenomatia	NA	NA	NA	NA	NA	NA
D_2__ABY1	NA	NA	NA	NA	NA	NA
D_2__Holophagae	NA	NA	NA	NA	NA	NA
D_2__Sericytochromatia	NA	NA	NA	NA	NA	NA
D_2__Parcubacteria	NA	NA	NA	NA	NA	NA
D_5__Allorhizobium-Neorhizobium-Pararhiz	0.9031	0.1678	0.1723	0.2335	0.2465	4.8602
D_3__Corynebacteriales	0.8525	0.7439	0.7465	0.7589	0.8633	0.977
D_3__Thermoanaerobacterales	NA	NA	NA	NA	NA	NA
D_3__Legionellales	0.8587	0.1175	0.1355	0.5317	0.5392	6.2733
D_4__Legionellaceae	0.8587	0.1175	0.1355	0.5317	0.5392	6.2733
D_5__Legionella	0.8587	0.1175	0.1355	0.5317	0.5392	6.2733
D_5__Cutibacterium	0.824	0.6383	0.7078	0.7096	0.7509	1.0638
D_3__Bacillales	0.8209	0.1898	0.4395	0.4478	0.678	3.5507
D_3__Streptomycetales	0.8022	0.504	0.6594	0.6862	0.7617	1.2768
D_4__Streptomycetaceae	0.8022	0.504	0.6594	0.6862	0.7617	1.2768
D_2__Gammaproteobacteria - propagated 1	NA	NA	NA	NA	NA	NA
D_5__Streptomyces	0.8022	0.504	0.6594	0.6862	0.7617	1.2768
D_4__Beijerinckiaceae	0.7908	0.4275	0.6039	0.6045	0.7675	1.4627
D_4__Caulobacteraceae - propagated 1	0.7108	0.3198	0.5874	0.7857	0.786	1.5798
D_3__Spirochaetales	NA	NA	NA	NA	NA	NA
D_1__Firmicutes - propagated 2	NA	NA	NA	NA	NA	NA
D_5__Asinibacterium	0.6843	0.196	0.2288	0.2347	0.4733	2.3897
D_5__Acinetobacter	0.6209	0.2433	0.376	0.3763	0.4537	1.5845
D_3__Caedibacterales	0.6348	0.2348	0.2367	0.3495	0.579	1.7165
D_4__Caedibacteraceae	0.6348	0.2348	0.2367	0.3495	0.579	1.7165
D_5__Caedibacter	0.6348	0.2348	0.2367	0.3495	0.579	1.7165
D_4__Corynebacteriaceae	0.5935	0.4931	0.5041	0.5321	0.6723	0.7143
D_3__Mycoplasmatales	NA	NA	NA	NA	NA	NA
D_4__Staphylococcaceae	0.5951	0.1006	0.4154	0.4314	0.659	3.5217
D_5__Staphylococcus	0.578	0.0951	0.4119	0.4315	0.6507	3.5123
D_1__Firmicutes	0.6041	0.0814	0.1889	0.2209	0.393	4.4822
D_2__Alphaproteobacteria	-0.5115	0.3087	0.4358	0.4872	0.4931	0.8474
D_4__Rhodobacteraceae - propagated 1	0.5517	0.2067	0.2098	0.3291	0.6718	1.4722
D_5__Pseudochrobactrum	0.5205	0.0706	0.0797	0.0888	0.0914	3.8394
D_3__Orbales	NA	NA	NA	NA	NA	NA
D_3__Microtrichales	NA	NA	NA	NA	NA	NA
D_4__Micrococcaceae	0.4763	0.3191	0.3211	0.3289	0.5669	0.7109
D_5__Methylobacterium	0.4906	0.2541	0.4887	0.5132	0.6347	0.9475
D_3__Aeromonadales	0.489	0.1648	0.1654	0.2002	0.3284	1.451
D_4__Aeromonadaceae	0.489	0.1648	0.1654	0.2002	0.3284	1.451
D_5__Aeromonas	0.489	0.1648	0.1654	0.2002	0.3284	1.451
D_5__Bradyrhizobium	0.5002	0.0772	0.3746	0.3829	0.3837	3.2407
D_2__Bacilli	0.51	0.0573	0.223	0.248	0.4152	4.5379
D_3__Rickettsiales	NA	NA	NA	NA	NA	NA
D_4__Bacillaceae	0.401	0.3773	0.4138	0.4253	0.4964	0.4261
D_4__Nocardioidaceae	0.4066	0.3764	0.3833	0.3929	0.5887	0.4393
D_2__Actinobacteria - propagated 1	NA	NA	NA	NA	NA	NA
D_5__Corynebacterium 1	0.4243	0.283	0.3015	0.3533	0.492	0.6359
D_3__OPB41	NA	NA	NA	NA	NA	NA
D_5__Sphingobium	0.3825	0.2192	0.4303	0.4323	0.4391	0.6674
D_5__Enhydrobacter	0.3899	0.2051	0.2201	0.3119	0.312	0.7411
D_5__Bosea	0.3844	0.2015	0.2285	0.3018	0.4551	0.7333
D_3__Blastocatellales	NA	NA	NA	NA	NA	NA
D_2__Clostridia	0.4181	0.142	0.3232	0.3399	0.3607	1.2308
D_3__Clostridiales	0.4181	0.142	0.3232	0.3399	0.3607	1.2308
D_5__Leucobacter	0.419	0.0301	0.0543	0.1122	0.4041	5.8294
D_3__Streptosporangiales	NA	NA	NA	NA	NA	NA
D_5__Pseudomonas	-0.411	0.0189	0.199	0.323	0.3389	8.9458
D_4__Pseudomonadaceae	-0.3918	0.0173	0.2053	0.3235	0.3398	8.8672
D_3__Desulfobacterales	NA	NA	NA	NA	NA	NA
D_3__Gastranaerophilales	NA	NA	NA	NA	NA	NA
D_4__Mycobacteriaceae	0.3107	0.4477	0.457	0.457	0.5886	0.2156
D_3__Gemmatimonadales	NA	NA	NA	NA	NA	NA
D_5__Mycobacterium	0.3107	0.4477	0.457	0.457	0.5886	0.2156
D_5__Paenibacillus	0.3273	0.3649	0.4645	0.4803	0.5074	0.2936
D_4__Paenibacillaceae	0.3188	0.3528	0.443	0.4623	0.487	0.2881
D_4__Streptococcaceae	0.315	0.3489	0.5198	0.5486	0.6326	0.2843
D_5__Streptococcus	0.3091	0.3487	0.5153	0.5395	0.6258	0.274
D_5__Gemmobacter	0.3511	0.2785	0.2807	0.4487	0.5683	0.4428
D_3__Oxyphotobacteria Incertae Sedis	NA	NA	NA	NA	NA	NA
D_5__Nocardioides	0.3151	0.2758	0.2764	0.2838	0.4452	0.3601
D_3__Methanosarcinales	NA	NA	NA	NA	NA	NA
D_3__Micropepsales	NA	NA	NA	NA	NA	NA
D_3__Gaiellales	NA	NA	NA	NA	NA	NA
D_3__Ectothiorhodospirales	NA	NA	NA	NA	NA	NA
D_5__Cloacibacterium	0.3164	0.1661	0.2079	0.3143	0.3295	0.6027
D_5__Paracoccus	0.335	0.1316	0.1316	0.1398	0.3251	0.8528
D_5__Variovorax	0.3505	0.108	0.1187	0.3067	0.322	1.1373
D_1__Chlamydiae	0.2955	0.1029	0.1099	0.2635	0.2636	0.8482
D_3__Solirubrobacterales	NA	NA	NA	NA	NA	NA
D_2__Chlamydiae	0.2955	0.1029	0.1099	0.2635	0.2636	0.8482
D_3__Chlamydiales	0.2955	0.1029	0.1099	0.2635	0.2636	0.8482
D_3__Tistrellales	NA	NA	NA	NA	NA	NA
D_3__EC3	NA	NA	NA	NA	NA	NA
D_3__Tepidisphaerales	NA	NA	NA	NA	NA	NA
D_3__Desulfarculales	NA	NA	NA	NA	NA	NA
D_4__Parachlamydiaceae	0.2955	0.1029	0.1099	0.2635	0.2636	0.8482
D_5__Candidatus Protochlamydia	0.2955	0.1029	0.1099	0.2635	0.2636	0.8482
D_4__Enterococcaceae	-0.3518	0.0342	0.0343	0.0374	0.0446	3.6149
D_5__Enterococcus	-0.3515	0.0342	0.0343	0.0373	0.0446	3.6102
D_3__Ignavibacteriales	NA	NA	NA	NA	NA	NA
D_4__Nocardiaceae	0.1854	0.3046	0.3087	0.3571	0.4125	0.1129
D_3__Methanobacteriales	NA	NA	NA	NA	NA	NA
D_2__Bacteroidia - propagated 1	NA	NA	NA	NA	NA	NA
D_5__Bacillus	0.2653	0.3031	0.3327	0.335	0.3881	0.2323
D_3__Nitrososphaerales	NA	NA	NA	NA	NA	NA
D_4__Promicromonosporaceae	0.2923	0.2722	0.3463	0.3464	0.3466	0.314
D_5__Isoptericola	0.2923	0.2722	0.3463	0.3464	0.3466	0.314
D_2__Acidimicrobiia - propagated 1	NA	NA	NA	NA	NA	NA
D_3__Actinomarinales	NA	NA	NA	NA	NA	NA
D_3__Chromatiales	NA	NA	NA	NA	NA	NA
D_3__R7C24	NA	NA	NA	NA	NA	NA
D_5__Mesorhizobium	0.2082	0.2643	0.3686	0.5155	0.5156	0.164
D_5__Rhodovarius	0.2368	0.2053	0.3086	0.3952	0.4608	0.273
D_5__Novosphingobium	0.2532	0.2034	0.2358	0.259	0.4214	0.3151
D_3__Anaerolineales	NA	NA	NA	NA	NA	NA
D_3__Opitutales	NA	NA	NA	NA	NA	NA
D_3__Oligosphaerales	NA	NA	NA	NA	NA	NA
D_1__FBP - propagated 2	NA	NA	NA	NA	NA	NA
D_3__Fibrobacterales	NA	NA	NA	NA	NA	NA
D_3__Armatimonadales	NA	NA	NA	NA	NA	NA
D_3__SJA-15	NA	NA	NA	NA	NA	NA
D_4__Dermabacteraceae	0.2812	0.1915	0.1979	0.2651	0.3269	0.4129
D_3__Rhodovibrionales	NA	NA	NA	NA	NA	NA
D_3__Nitriliruptorales	NA	NA	NA	NA	NA	NA
D_3__Synergistales	NA	NA	NA	NA	NA	NA
D_3__IMCC26256	NA	NA	NA	NA	NA	NA
D_3__211ds20	NA	NA	NA	NA	NA	NA
D_5__Micrococcus	0.2767	0.1903	0.1903	0.3039	0.389	0.4025
D_2__MB-A2-108 - propagated 1	NA	NA	NA	NA	NA	NA
D_3__Thalassobaculales	NA	NA	NA	NA	NA	NA
D_3__MBA03	NA	NA	NA	NA	NA	NA
D_1__Armatimonadetes - propagated 2	NA	NA	NA	NA	NA	NA
D_3__Subgroup 2	NA	NA	NA	NA	NA	NA
D_3__Holosporales	NA	NA	NA	NA	NA	NA
D_3__Halanaerobiales	NA	NA	NA	NA	NA	NA
D_2__Gracilibacteria - propagated 1	NA	NA	NA	NA	NA	NA
D_3__CCM19a	NA	NA	NA	NA	NA	NA
D_3__Elusimicrobiales	NA	NA	NA	NA	NA	NA
D_3__M55-D21	NA	NA	NA	NA	NA	NA
D_5__Brachybacterium	0.276	0.1836	0.1896	0.2501	0.3108	0.4148
D_3__Parvibaculales	NA	NA	NA	NA	NA	NA
D_4__Chitinophagaceae - propagated 1	0.271	0.1829	0.2922	0.5092	0.5487	0.4017
D_5__Tanticharoenia	-0.2652	0.1725	0.201	0.2717	0.2717	0.4077
D_4__Peptostreptococcaceae	0.1911	0.1591	0.2806	0.2813	0.2867	0.2296
D_3__Balneolales	NA	NA	NA	NA	NA	NA
D_2__MVP-15 - propagated 1	NA	NA	NA	NA	NA	NA
D_3__Absconditabacteriales (SR1)	NA	NA	NA	NA	NA	NA
D_3__PLTA13	NA	NA	NA	NA	NA	NA
D_3__Fimbriimonadales	NA	NA	NA	NA	NA	NA
D_3__Pyrinomonadales	NA	NA	NA	NA	NA	NA
D_3__Halobacteriales	NA	NA	NA	NA	NA	NA
D_3__Puniceispirillales	NA	NA	NA	NA	NA	NA
D_3__Longimicrobiales	NA	NA	NA	NA	NA	NA
D_4__Microbacteriaceae - propagated 1	0.2769	0.158	0.1736	0.1782	0.2992	0.4852
D_2__V2072-189E03 - propagated 1	NA	NA	NA	NA	NA	NA
D_3__Elsterales	NA	NA	NA	NA	NA	NA
D_1__GAL15 - propagated 2	NA	NA	NA	NA	NA	NA
D_2__Bacilli - propagated 1	NA	NA	NA	NA	NA	NA
D_5__Vibrionimonas	0.229	0.151	0.1531	0.1671	0.5112	0.3474
D_3__Coprothermobacterales	NA	NA	NA	NA	NA	NA
D_3__EUB33-2	NA	NA	NA	NA	NA	NA
D_3__EPR3968-O8a-Bc78	NA	NA	NA	NA	NA	NA
D_1__Proteobacteria - propagated 2	NA	NA	NA	NA	NA	NA
D_3__Victivallales	NA	NA	NA	NA	NA	NA
D_3__Methanomicrobiales	NA	NA	NA	NA	NA	NA
D_3__Acidithiobacillales	NA	NA	NA	NA	NA	NA
D_3__Desulfuromonadales	NA	NA	NA	NA	NA	NA
D_3__Candidatus Shapirobacteria	NA	NA	NA	NA	NA	NA
D_3__Vampirovibrionales	NA	NA	NA	NA	NA	NA
D_3__Candidatus Falkowbacteria	NA	NA	NA	NA	NA	NA
D_3__PeM15	NA	NA	NA	NA	NA	NA
D_3__Ga0077536	NA	NA	NA	NA	NA	NA
D_5__Massilia	0.1777	0.1491	0.1492	0.1506	0.163	0.2119
D_3__Run-SP154	NA	NA	NA	NA	NA	NA
D_3__Holophagales	NA	NA	NA	NA	NA	NA
D_3__Leptolyngbyales	NA	NA	NA	NA	NA	NA
D_3__Halothiobacillales	NA	NA	NA	NA	NA	NA
D_3__Vibrionales	NA	NA	NA	NA	NA	NA
D_3__Phormidesmiales	NA	NA	NA	NA	NA	NA
D_3__Dongiales	NA	NA	NA	NA	NA	NA
D_5__Xanthobacter	0.271	0.1376	0.1738	0.5088	0.5088	0.5339
D_3__Arenicellales	NA	NA	NA	NA	NA	NA
D_3__KI89A clade	NA	NA	NA	NA	NA	NA
D_3__Chloroflexales	NA	NA	NA	NA	NA	NA
D_3__Methylococcales	NA	NA	NA	NA	NA	NA
D_3__Immundisolibacterales	NA	NA	NA	NA	NA	NA
D_3__Mollicutes Incertae Sedis	NA	NA	NA	NA	NA	NA
D_2__Sericytochromatia - propagated 1	NA	NA	NA	NA	NA	NA
D_3__Candidatus Kaiserbacteria	NA	NA	NA	NA	NA	NA
D_3__Coxiellales	NA	NA	NA	NA	NA	NA
D_3__Rhodothermales	NA	NA	NA	NA	NA	NA
D_3__Cytophagales	0.2287	0.1262	0.2878	0.3752	0.377	0.4145
D_3__WN-HWB-116	NA	NA	NA	NA	NA	NA
D_3__Phycisphaerales	NA	NA	NA	NA	NA	NA
D_3__Glycomycetales	NA	NA	NA	NA	NA	NA
D_3__Euzebyales	NA	NA	NA	NA	NA	NA
D_3__EV818SWSAP88	NA	NA	NA	NA	NA	NA
D_3__Pasteurellales	0.2746	0.123	0.1236	0.1715	0.3069	0.613
D_4__Pasteurellaceae	0.2746	0.123	0.1236	0.1715	0.3069	0.613
D_4__Family III	NA	NA	NA	NA	NA	NA
D_4__Alcanivoracaceae	NA	NA	NA	NA	NA	NA
D_4__Intrasporangiaceae	0.2492	0.1098	0.2359	0.2359	0.263	0.5658
D_4__Brevibacteriaceae	0.2202	0.104	0.3041	0.3076	0.4868	0.4663
D_5__Brevibacterium	0.2202	0.104	0.3041	0.3076	0.4868	0.4663
D_1__Proteobacteria	-0.2336	0.0881	0.5645	0.5748	0.5915	0.6194
D_3__Enterobacteriales	0.288	0.0676	0.0688	0.1722	0.2127	1.2273
D_4__BIrii41	NA	NA	NA	NA	NA	NA
D_2__Gammaproteobacteria - propagated 2	NA	NA	NA	NA	NA	NA
D_4__Spongiibacteraceae	NA	NA	NA	NA	NA	NA
D_4__Enterobacteriaceae	0.288	0.0676	0.0688	0.1722	0.2127	1.2273
D_4__Aerococcaceae	0.191	0.0548	0.0557	0.1016	0.1777	0.6658
D_4__Ruminococcaceae	0.2189	0.054	0.2398	0.2988	0.2988	0.8879
D_4__Spirochaetaceae	NA	NA	NA	NA	NA	NA
D_1__Firmicutes - propagated 3	NA	NA	NA	NA	NA	NA
D_4__Ruminococcaceae - propagated 1	0.2189	0.054	0.2398	0.2988	0.2988	0.8879
D_3__Sphingobacteriales	0.2118	0.0479	0.0782	0.2413	0.2611	0.9374
D_4__Sphingobacteriaceae	0.2118	0.0477	0.076	0.2331	0.2526	0.9404
D_5__Ensifer	0.2693	0.0448	0.0994	0.2006	0.2006	1.6206
D_5__Bergeyella	0.1831	0.0442	0.0448	0.0805	0.185	0.7584
D_4__Nitrosomonadaceae	NA	NA	NA	NA	NA	NA
D_5__Moraxella	0.216	0.0375	0.0381	0.0754	0.1519	1.2446
D_4__Christensenellaceae	NA	NA	NA	NA	NA	NA
D_5__Morganella	0.1831	0.0284	0.0299	0.1126	0.1152	1.1797
D_3__Pseudomonadales	0.2718	0.009	0.265	0.352	0.4703	8.2273
D_4__Mycoplasmataceae	NA	NA	NA	NA	NA	NA
D_5__Phreatobacter	0.1124	0.2271	0.2566	0.2645	0.2736	0.0556
D_5__Lawsonella	0.1236	0.2101	0.2106	0.2384	0.2396	0.0727
D_5__Flavobacterium	0.092	0.2086	0.2103	0.2695	0.4737	0.0405
D_4__Flavobacteriaceae	0.0903	0.2021	0.203	0.2578	0.4714	0.0403
D_5__Rhodococcus	0.1126	0.1804	0.1828	0.2053	0.2054	0.0703
D_3__Pseudonocardiales	0.1015	0.1769	0.2327	0.3457	0.3822	0.0582
D_4__Pseudonocardiaceae	0.1015	0.1769	0.2327	0.3457	0.3822	0.0582
D_4__Family XI	0.1256	0.1678	0.2636	0.2638	0.2672	0.094
D_5__Pseudoxanthobacter	0.1232	0.1659	0.1659	0.2136	0.3637	0.0915
D_4__D05-2	NA	NA	NA	NA	NA	NA
D_4__Family XII	0.1628	0.165	0.167	0.2799	0.3679	0.1606
D_5__Exiguobacterium	0.1628	0.165	0.167	0.2799	0.3679	0.1606
D_5__Gordonia	0.081	0.1565	0.1807	0.2116	0.3619	0.0419
D_4__Methylopilaceae	NA	NA	NA	NA	NA	NA
D_4__Orbaceae	NA	NA	NA	NA	NA	NA
D_3__Microtrichales - propagated 1	NA	NA	NA	NA	NA	NA
D_1__Chloroflexi	0.0891	0.1495	0.1527	0.1533	0.3854	0.0531
D_5__Haemophilus	0.1124	0.1473	0.1561	0.1876	0.2358	0.0858
D_5__Taonella	0.1389	0.1434	0.1438	0.4319	0.4879	0.1344
D_4__Prolixibacteraceae	NA	NA	NA	NA	NA	NA
D_4__Rhizobiaceae - propagated 1	0.0788	0.1426	0.1991	0.2388	0.2406	0.0436
D_4__Cellulomonadaceae	0.1338	0.1388	0.1391	0.2047	0.2613	0.129
D_5__Microlunatus	0.1044	0.1362	0.1827	0.2178	0.2191	0.08
D_5__Pedobacter	0.0851	0.1325	0.1884	0.3645	0.3724	0.0546
D_4__SM2D12	NA	NA	NA	NA	NA	NA
D_5__Saccharopolyspora	0.0698	0.1323	0.1344	0.341	0.4214	0.0369
D_5__Romboutsia	0.1052	0.1303	0.2509	0.2646	0.265	0.0849
D_4__Dietziaceae	0.0655	0.1282	0.1353	0.2292	0.3149	0.0335
D_5__Dietzia	0.0655	0.1282	0.1353	0.2292	0.3149	0.0335
D_4__Porticoccaceae	NA	NA	NA	NA	NA	NA
D_4__Rickettsiales Incertae Sedis	NA	NA	NA	NA	NA	NA
D_2__Actinobacteria - propagated 2	NA	NA	NA	NA	NA	NA
D_4__Rhizobiales Incertae Sedis	0.0875	0.123	0.1457	0.1583	0.1623	0.0623
D_5__Marmoricola	0.0932	0.1199	0.1475	0.2814	0.4138	0.0724
D_4__Dermacoccaceae	0.1153	0.1192	0.1792	0.1803	0.2706	0.1114
D_5__Salinicoccus	0.0647	0.1164	0.1179	0.3141	0.3417	0.0359
D_5__Gemella	0.0471	0.1129	0.141	0.2678	0.2678	0.0196
D_3__OPB41 - propagated 1	NA	NA	NA	NA	NA	NA
D_3__Pirellulales	0.068	0.107	0.108	0.1819	0.2219	0.0433
D_4__Pirellulaceae	0.068	0.107	0.108	0.1819	0.2219	0.0433
D_5__Dermacoccus	0.1024	0.1068	0.157	0.1909	0.2819	0.0982
D_4__Coriobacteriales Incertae Sedis	NA	NA	NA	NA	NA	NA
D_5__Empedobacter	0.0646	0.1061	0.1217	0.1223	0.1485	0.0394
D_3__Sneathiellales	0.1217	0.106	0.1076	0.4692	0.5271	0.1396
D_4__Blastocatellaceae	NA	NA	NA	NA	NA	NA
D_4__Rhodopirillaceae	NA	NA	NA	NA	NA	NA
D_4__Sneathiellaceae	0.1217	0.106	0.1076	0.4692	0.5271	0.1396
D_4__JG30-KF-CM45 - propagated 1	0.048	0.1049	0.1142	0.178	0.4027	0.022
D_1__Planctomycetes	0.0787	0.1032	0.1407	0.2	0.2151	0.06
D_2__Planctomycetacia	0.0787	0.1032	0.1407	0.2	0.2151	0.06
D_4__Family XIII	NA	NA	NA	NA	NA	NA
D_4__Rhodocyclaceae	0.1174	0.1004	0.2008	0.2189	0.2827	0.1372
D_4__Pseudohongiellaceae	NA	NA	NA	NA	NA	NA
D_5__Aerococcus	0.0391	0.1001	0.1012	0.1098	0.1122	0.0153
D_4__Lachnospiraceae	0.12	0.099	0.113	0.1347	0.2991	0.1455
D_3__Rhodospirillales	0.1177	0.0966	0.0967	0.1749	0.3825	0.1433
D_5__Microvirga	0.1482	0.0952	0.1009	0.206	0.2632	0.2307
D_4__Nocardiopsaceae	NA	NA	NA	NA	NA	NA
D_4__Archangiaceae	NA	NA	NA	NA	NA	NA
D_5__Corynebacterium	0.096	0.0933	0.0939	0.1065	0.1414	0.0989
D_3__Rhizobiales - propagated 1	NA	NA	NA	NA	NA	NA
D_4__Rhodospirillaceae	0.0813	0.0912	0.0916	0.2217	0.2908	0.0725
D_4__37-13	NA	NA	NA	NA	NA	NA
D_4__Sandaracinaceae	NA	NA	NA	NA	NA	NA
D_4__Desulfobulbaceae	NA	NA	NA	NA	NA	NA
D_4__Hydrogenophilaceae	NA	NA	NA	NA	NA	NA
D_4__Kaistiaceae	0.0531	0.0895	0.0971	0.2732	0.3562	0.0315
D_3__Gastranaerophilales - propagated 1	NA	NA	NA	NA	NA	NA
D_5__Kaistia	0.0531	0.0895	0.0971	0.2732	0.3562	0.0315
D_4__Bacteriovoracaceae	NA	NA	NA	NA	NA	NA
D_2__Chloroflexia	0.0602	0.0892	0.0937	0.123	0.391	0.0406
D_4__Gemmatimonadaceae	NA	NA	NA	NA	NA	NA
D_4__Arcobacteraceae	NA	NA	NA	NA	NA	NA
D_4__Polyangiaceae	NA	NA	NA	NA	NA	NA
D_3__Thermomicrobiales	0.0602	0.0892	0.0937	0.123	0.391	0.0406
D_4__JG30-KF-CM45	0.0602	0.0892	0.0937	0.123	0.391	0.0406
D_3__Xanthomonadales - propagated 1	NA	NA	NA	NA	NA	NA
D_1__Acidobacteria	0.1292	0.0891	0.0974	0.1641	0.1648	0.1872
D_5__Gluconobacter	-0.1223	0.0887	0.1232	0.2456	0.2815	0.1687
D_1__Deinococcus-Thermus	0.0475	0.086	0.1267	0.1475	0.1517	0.0262
D_2__Deinococci	0.0475	0.086	0.1267	0.1475	0.1517	0.0262
D_4__Alteromonadaceae	0.1077	0.0836	0.1576	0.177	0.2393	0.1386
D_5__Rheinheimera	0.1077	0.0836	0.1576	0.177	0.2393	0.1386
D_3__Oxyphotobacteria Incertae Sedis - p	NA	NA	NA	NA	NA	NA
D_3__Bacteroidales	0.1303	0.0821	0.0821	0.0904	0.1376	0.2069
D_3__Clostridiales - propagated 1	NA	NA	NA	NA	NA	NA
D_4__Cytophagaceae	NA	NA	NA	NA	NA	NA
D_4__Methanosarcinaceae	NA	NA	NA	NA	NA	NA
D_3__Micrococcales - propagated 1	NA	NA	NA	NA	NA	NA
D_4__Microtrichaceae	NA	NA	NA	NA	NA	NA
D_4__Beijerinckiaceae - propagated 1	0.1023	0.0804	0.1137	0.1925	0.1936	0.1302
D_4__Enterobacteriaceae - propagated 1	0.1257	0.0793	0.0801	0.0879	0.2292	0.1993
D_4__Hymenobacteraceae	0.1127	0.079	0.0868	0.2367	0.2379	0.1607
D_4__Lentimicrobiaceae	NA	NA	NA	NA	NA	NA
D_4__Caldicoprobacteraceae	NA	NA	NA	NA	NA	NA
D_4__TRA3-20	NA	NA	NA	NA	NA	NA
D_2__Alphaproteobacteria - propagated 1	0.0545	0.0788	0.1786	0.2164	0.2196	0.0377
D_3__Rhodospirillales - propagated 1	NA	NA	NA	NA	NA	NA
D_5__Cellulomonas	0.085	0.0784	0.0785	0.088	0.1195	0.092
D_3__Saccharimonadales - propagated 1	NA	NA	NA	NA	NA	NA
D_4__Tsukamurellaceae	NA	NA	NA	NA	NA	NA
D_4__Micropepsaceae	NA	NA	NA	NA	NA	NA
D_4__Demequinaceae	NA	NA	NA	NA	NA	NA
D_4__Microscillaceae	NA	NA	NA	NA	NA	NA
D_4__Marinilabiliaceae	NA	NA	NA	NA	NA	NA
D_3__Gaiellales - propagated 1	NA	NA	NA	NA	NA	NA
D_4__Cryptosporangiaceae	NA	NA	NA	NA	NA	NA
D_4__Thioalkalispiraceae	NA	NA	NA	NA	NA	NA
D_5__Stenotrophomonas	0.1142	0.0776	0.1686	0.1861	0.2201	0.168
D_4__Anaplasmataceae	NA	NA	NA	NA	NA	NA
D_3__Frankiales - propagated 1	0.0384	0.0774	0.1172	0.1175	0.1198	0.019
D_4__Blfdi19	NA	NA	NA	NA	NA	NA
D_3__Frankiales - propagated 2	0.0384	0.0774	0.1172	0.1175	0.1198	0.019
D_4__Corynebacteriaceae - propagated 1	0.0427	0.0773	0.1017	0.1374	0.2944	0.0235
D_4__67-14	NA	NA	NA	NA	NA	NA
D_3__Alteromonadales	0.1179	0.077	0.1482	0.1627	0.219	0.1805
D_2__Acidobacteriia	0.1021	0.0762	0.0879	0.1291	0.1421	0.1369
D_4__Clostridiaceae 2	NA	NA	NA	NA	NA	NA
D_4__Chitinimonadaceae	NA	NA	NA	NA	NA	NA
D_4__Ilumatobacteraceae	NA	NA	NA	NA	NA	NA
D_3__Bifidobacteriales	0.0252	0.0759	0.0781	0.2563	0.2607	0.0084
D_4__Bifidobacteriaceae	0.0252	0.0759	0.0781	0.2563	0.2607	0.0084
D_3__Deinococcales	0.037	0.075	0.0814	0.0821	0.0856	0.0183
D_4__Trueperaceae	0.037	0.075	0.0814	0.0821	0.0856	0.0183
D_4__bacteriap25	NA	NA	NA	NA	NA	NA
D_4__Geminicoccaceae	NA	NA	NA	NA	NA	NA
D_5__Truepera	0.037	0.075	0.0814	0.0821	0.0856	0.0183
D_4__Micrococcales Incertae Sedis	NA	NA	NA	NA	NA	NA
D_3__Bacillales - propagated 1	0.0934	0.0745	0.0745	0.12	0.1215	0.1172
D_3__Bacillales - propagated 2	0.0934	0.0745	0.0745	0.12	0.1215	0.1172
D_4__Intrasporangiaceae - propagated 1	0.1086	0.0736	0.0759	0.1005	0.2029	0.1602
D_3__EC3 - propagated 1	NA	NA	NA	NA	NA	NA
D_4__Chromobacteriaceae	0.0302	0.0735	0.0735	0.1233	0.1248	0.0124
D_4__Carnobacteriaceae - propagated 1	0.0443	0.0734	0.087	0.1126	0.1315	0.0267
D_3__Bdellovibrionales	0.0088	0.073	0.0942	0.1692	0.1694	0.0011
D_4__Tannerellaceae	NA	NA	NA	NA	NA	NA
D_4__Tepidisphaeraceae	NA	NA	NA	NA	NA	NA
D_4__Desulfarculaceae	NA	NA	NA	NA	NA	NA
D_4__Cyclobacteriaceae	NA	NA	NA	NA	NA	NA
D_4__Bdellovibrionaceae	0.0088	0.073	0.0942	0.1692	0.1694	0.0011
D_4__Acidaminococcaceae	NA	NA	NA	NA	NA	NA
D_5__Bdellovibrio	0.0088	0.073	0.0942	0.1692	0.1694	0.0011
D_3__Betaproteobacteriales - propagated	NA	NA	NA	NA	NA	NA
D_5__Lysinibacillus	0.118	0.0712	0.0764	0.1711	0.1723	0.1957
D_5__Ornithinimicrobium	0.0543	0.0701	0.0704	0.1021	0.3579	0.042
D_4__Blattabacteriaceae	NA	NA	NA	NA	NA	NA
D_2__Deltaproteobacteria	0.025	0.0681	0.0729	0.0929	0.3646	0.0092
D_4__Micrococcaceae - propagated 1	0.081	0.0678	0.0696	0.1819	0.2831	0.0968
D_4__SR-FBR-L83	NA	NA	NA	NA	NA	NA
D_4__Beutenbergiaceae	NA	NA	NA	NA	NA	NA
D_4__Thermoactinomycetaceae	0.0607	0.0672	0.0817	0.0818	0.3124	0.0547
D_4__Carnobacteriaceae	0.0881	0.067	0.0849	0.0975	0.1337	0.1159
D_5__Thermomonas	0.0118	0.0668	0.067	0.1399	0.1416	0.0021
D_5__Actinomyces	0.0839	0.0667	0.0792	0.1099	0.1768	0.1054
D_4__Methanobacteriaceae	NA	NA	NA	NA	NA	NA
D_4__Rickettsiaceae	NA	NA	NA	NA	NA	NA
D_4__MWH-CFBk5	NA	NA	NA	NA	NA	NA
D_4__Chitinibacteraceae	NA	NA	NA	NA	NA	NA
D_4__Rikenellaceae	NA	NA	NA	NA	NA	NA
D_2__Bacteroidia - propagated 2	NA	NA	NA	NA	NA	NA
D_5__Pirellula	0.0475	0.0667	0.0692	0.2439	0.2483	0.0339
D_4__Nitrososphaeraceae	NA	NA	NA	NA	NA	NA
D_5__Parapusillimonas	0.0704	0.0665	0.0666	0.0773	0.116	0.0746
D_2__Alphaproteobacteria - propagated 2	0.0497	0.0659	0.2093	0.2507	0.2519	0.0374
D_4__Oligoflexaceae	NA	NA	NA	NA	NA	NA
D_2__Alphaproteobacteria - propagated 3	0.0497	0.0659	0.2093	0.2507	0.2519	0.0374
D_2__Acidimicrobiia - propagated 2	NA	NA	NA	NA	NA	NA
D_4__Streptosporangiaceae	NA	NA	NA	NA	NA	NA
D_5__Dechloromonas	0.067	0.0656	0.2087	0.2496	0.2507	0.0684
D_3__Actinomarinales - propagated 1	NA	NA	NA	NA	NA	NA
D_4__Desulfobacteraceae	NA	NA	NA	NA	NA	NA
D_4__Amb-16S-1323	NA	NA	NA	NA	NA	NA
D_4__Sedimenticolaceae	NA	NA	NA	NA	NA	NA
D_4__Rhodospirillaceae - propagated 1	0.0316	0.0654	0.0657	0.108	0.3662	0.0153
D_3__R7C24 - propagated 1	NA	NA	NA	NA	NA	NA
D_4__Phormidiaceae	NA	NA	NA	NA	NA	NA
D_4__Gracilibacteraceae	NA	NA	NA	NA	NA	NA
D_4__WD2101 soil group	NA	NA	NA	NA	NA	NA
D_4__Verrucomicrobiaceae	0.0267	0.0644	0.0661	0.068	0.1623	0.0111
D_4__Rubinisphaeraceae	NA	NA	NA	NA	NA	NA
D_4__Bacteroidetes vadinHA17	NA	NA	NA	NA	NA	NA
D_5__Prosthecobacter	0.0267	0.0644	0.0661	0.068	0.1623	0.0111
D_5__Marinococcus	0.0129	0.0641	0.0923	0.1413	0.142	0.0026
D_4__Methyloligellaceae	NA	NA	NA	NA	NA	NA
D_4__Dermatophilaceae	NA	NA	NA	NA	NA	NA
D_3__Oceanospirillales	0.0311	0.0633	0.0822	0.0963	0.1234	0.0153
D_4__Anaerolineaceae	NA	NA	NA	NA	NA	NA
D_4__Halomonadaceae	0.0311	0.0633	0.0822	0.0963	0.1234	0.0153
D_4__Hyphomicrobiaceae	0.0338	0.0631	0.1533	0.2275	0.2278	0.0181
D_4__Puniceicoccaceae	NA	NA	NA	NA	NA	NA
D_4__Saprospiraceae	NA	NA	NA	NA	NA	NA
D_4__Oligosphaeraceae	NA	NA	NA	NA	NA	NA
D_1__FBP - propagated 3	NA	NA	NA	NA	NA	NA
D_3__Alteromonadales - propagated 1	NA	NA	NA	NA	NA	NA
D_3__Fibrobacterales - propagated 1	NA	NA	NA	NA	NA	NA
D_4__Iamiaceae	NA	NA	NA	NA	NA	NA
D_3__Armatimonadales - propagated 1	NA	NA	NA	NA	NA	NA
D_3__SJA-15 - propagated 1	NA	NA	NA	NA	NA	NA
D_5__Hymenobacter	0.0995	0.0625	0.0741	0.2492	0.2504	0.1583
D_4__Solirubrobacteraceae	NA	NA	NA	NA	NA	NA
D_4__Phaselicystidaceae	NA	NA	NA	NA	NA	NA
D_4__Inquilinaceae	NA	NA	NA	NA	NA	NA
D_4__Solimonadaceae - propagated 1	0.0413	0.0619	0.1123	0.1464	0.1514	0.0276
D_3__Myxococcales - propagated 1	NA	NA	NA	NA	NA	NA
D_4__Saccharospirillaceae	NA	NA	NA	NA	NA	NA
D_2__Subgroup 6	0.0478	0.0615	0.0625	0.217	0.2359	0.0371
D_2__Subgroup 6 - propagated 1	0.0478	0.0615	0.0625	0.217	0.2359	0.0371
D_4__Chthoniobacteraceae	NA	NA	NA	NA	NA	NA
D_4__LiUU-11-161	NA	NA	NA	NA	NA	NA
D_3__Bacteroidales - propagated 1	NA	NA	NA	NA	NA	NA
D_4__Fodinicurvataceae	NA	NA	NA	NA	NA	NA
D_4__Nitriliruptoraceae	NA	NA	NA	NA	NA	NA
D_4__GZKB124	NA	NA	NA	NA	NA	NA
D_4__Spirosomaceae	0.1204	0.0615	0.2538	0.2551	0.2979	0.2357
D_4__Acidothermaceae	NA	NA	NA	NA	NA	NA
D_4__Frankiaceae	NA	NA	NA	NA	NA	NA
D_4__Synergistaceae	NA	NA	NA	NA	NA	NA
D_3__IMCC26256 - propagated 1	NA	NA	NA	NA	NA	NA
D_4__Acetobacterales Incertae Sedis	NA	NA	NA	NA	NA	NA
D_3__211ds20 - propagated 1	NA	NA	NA	NA	NA	NA
D_2__Subgroup 6 - propagated 2	0.0478	0.0615	0.0625	0.217	0.2359	0.0371
D_4__SB-5	NA	NA	NA	NA	NA	NA
D_3__Sphingobacteriales - propagated 1	NA	NA	NA	NA	NA	NA
D_4__Eubacteriaceae	NA	NA	NA	NA	NA	NA
D_2__Subgroup 6 - propagated 3	0.0478	0.0615	0.0625	0.217	0.2359	0.0371
D_4__Haliangiaceae	NA	NA	NA	NA	NA	NA
D_4__ML635J-40 aquatic group	NA	NA	NA	NA	NA	NA
D_2__MB-A2-108 - propagated 2	NA	NA	NA	NA	NA	NA
D_4__Planococcaceae	0.1486	0.0581	0.0649	0.1396	0.1403	0.3803
D_3__Thalassobaculales - propagated 1	NA	NA	NA	NA	NA	NA
D_3__MBA03 - propagated 1	NA	NA	NA	NA	NA	NA
D_4__Bacteroidales RF16 group	NA	NA	NA	NA	NA	NA
D_4__Cryomorphaceae	NA	NA	NA	NA	NA	NA
D_1__Armatimonadetes - propagated 3	NA	NA	NA	NA	NA	NA
D_5__Roseomonas	0.0586	0.0581	0.0585	0.1351	0.2209	0.0591
D_3__Subgroup 2 - propagated 1	NA	NA	NA	NA	NA	NA
D_5__Runella	0.0467	0.0581	0.0635	0.2257	0.2275	0.0375
D_4__Holosporaceae	NA	NA	NA	NA	NA	NA
D_4__Halanaerobiaceae	NA	NA	NA	NA	NA	NA
D_4__Thermomonosporaceae	NA	NA	NA	NA	NA	NA
D_4__HAW-RM37-2	NA	NA	NA	NA	NA	NA
D_4__F082	NA	NA	NA	NA	NA	NA
D_4__Thiovulaceae	NA	NA	NA	NA	NA	NA
D_3__Actinomycetales	0.0781	0.0578	0.0676	0.1025	0.1752	0.1056
D_3__Nostocales - propagated 1	NA	NA	NA	NA	NA	NA
D_3__Corynebacteriales - propagated 1	NA	NA	NA	NA	NA	NA
D_4__Midichloriaceae	NA	NA	NA	NA	NA	NA
D_4__Coriobacteriaceae	NA	NA	NA	NA	NA	NA
D_4__Idiomarinaceae	NA	NA	NA	NA	NA	NA
D_2__Gracilibacteria - propagated 2	NA	NA	NA	NA	NA	NA
D_4__Peptococcaceae	NA	NA	NA	NA	NA	NA
D_4__Coleofasciculaceae	NA	NA	NA	NA	NA	NA
D_3__CCM19a - propagated 1	NA	NA	NA	NA	NA	NA
D_3__Chitinophagales - propagated 1	NA	NA	NA	NA	NA	NA
D_4__Elusimicrobiaceae	NA	NA	NA	NA	NA	NA
D_4__Salinisphaeraceae	NA	NA	NA	NA	NA	NA
D_3__M55-D21 - propagated 1	NA	NA	NA	NA	NA	NA
D_4__Deinococcaceae	NA	NA	NA	NA	NA	NA
D_4__Actinomycetaceae	0.0781	0.0578	0.0676	0.1025	0.1752	0.1056
D_4__COB P4-1 termite group	NA	NA	NA	NA	NA	NA
D_4__Parvibaculaceae	NA	NA	NA	NA	NA	NA
D_5__Terrisporobacter	0.0538	0.0547	0.1666	0.2533	0.2533	0.053
D_4__Listeriaceae	NA	NA	NA	NA	NA	NA
D_2__KD4-96	0.0289	0.0544	0.0544	0.1583	0.1613	0.0154
D_2__KD4-96 - propagated 1	0.0289	0.0544	0.0544	0.1583	0.1613	0.0154
D_4__Alicyclobacillaceae	NA	NA	NA	NA	NA	NA
D_4__Wohlfahrtiimonadaceae	NA	NA	NA	NA	NA	NA
D_4__Balneolaceae	NA	NA	NA	NA	NA	NA
D_2__MVP-15 - propagated 2	NA	NA	NA	NA	NA	NA
D_4__candidate division SR1 bacterium MG	NA	NA	NA	NA	NA	NA
D_3__PLTA13 - propagated 1	NA	NA	NA	NA	NA	NA
D_4__Fimbriimonadaceae	NA	NA	NA	NA	NA	NA
D_4__Eggerthellaceae	NA	NA	NA	NA	NA	NA
D_4__Pyrinomonadaceae	NA	NA	NA	NA	NA	NA
D_4__Halococcaceae	NA	NA	NA	NA	NA	NA
D_4__Desulfohalobiaceae	NA	NA	NA	NA	NA	NA
D_3__Cytophagales - propagated 1	NA	NA	NA	NA	NA	NA
D_4__Pseudoalteromonadaceae	NA	NA	NA	NA	NA	NA
D_3__Puniceispirillales - propagated 1	NA	NA	NA	NA	NA	NA
D_3__Rickettsiales - propagated 1	NA	NA	NA	NA	NA	NA
D_4__Longimicrobiaceae	NA	NA	NA	NA	NA	NA
D_4__Simkaniaceae	NA	NA	NA	NA	NA	NA
D_2__V2072-189E03 - propagated 2	NA	NA	NA	NA	NA	NA
D_3__Elsterales - propagated 1	NA	NA	NA	NA	NA	NA
D_4__Barnesiellaceae	NA	NA	NA	NA	NA	NA
D_4__Family XVIII	NA	NA	NA	NA	NA	NA
D_1__GAL15 - propagated 3	NA	NA	NA	NA	NA	NA
D_2__Bacilli - propagated 2	NA	NA	NA	NA	NA	NA
D_4__Marinomonadaceae	NA	NA	NA	NA	NA	NA
D_2__KD4-96 - propagated 2	0.0289	0.0544	0.0544	0.1583	0.1613	0.0154
D_4__Desulfomicrobiaceae	NA	NA	NA	NA	NA	NA
D_4__Fibrobacteraceae	NA	NA	NA	NA	NA	NA
D_4__Thermoanaerobacteraceae	NA	NA	NA	NA	NA	NA
D_4__Sanguibacteraceae	NA	NA	NA	NA	NA	NA
D_4__NS11-12 marine group	NA	NA	NA	NA	NA	NA
D_4__Syntrophomonadaceae	NA	NA	NA	NA	NA	NA
D_4__Coprothermobacteraceae	NA	NA	NA	NA	NA	NA
D_4__AB1	NA	NA	NA	NA	NA	NA
D_3__EUB33-2 - propagated 1	NA	NA	NA	NA	NA	NA
D_4__Methanosaetaceae	NA	NA	NA	NA	NA	NA
D_4__Magnetospiraceae	NA	NA	NA	NA	NA	NA
D_3__EPR3968-O8a-Bc78 - propagated 1	NA	NA	NA	NA	NA	NA
D_4__Halieaceae	NA	NA	NA	NA	NA	NA
D_4__T34	NA	NA	NA	NA	NA	NA
D_4__Shewanellaceae	NA	NA	NA	NA	NA	NA
D_4__Aquaspirillaceae	NA	NA	NA	NA	NA	NA
D_1__Proteobacteria - propagated 3	NA	NA	NA	NA	NA	NA
D_2__KD4-96 - propagated 3	0.0289	0.0544	0.0544	0.1583	0.1613	0.0154
D_4__Victivallaceae	NA	NA	NA	NA	NA	NA
D_4__Methanocorpusculaceae	NA	NA	NA	NA	NA	NA
D_4__A0839	NA	NA	NA	NA	NA	NA
D_4__Acidithiobacillaceae	NA	NA	NA	NA	NA	NA
D_4__Geobacteraceae	NA	NA	NA	NA	NA	NA
D_4__Puniceispirillales Incertae Sedis	NA	NA	NA	NA	NA	NA
D_5__Rubellimicrobium	0.1469	0.0539	0.0658	0.2446	0.2469	0.4004
D_5__Curtobacterium	-0.0274	0.0537	0.0537	0.0541	0.1436	0.014
D_3__Candidatus Shapirobacteria - propag	NA	NA	NA	NA	NA	NA
D_3__Flavobacteriales - propagated 1	NA	NA	NA	NA	NA	NA
D_3__Vampirovibrionales - propagated 1	NA	NA	NA	NA	NA	NA
D_4__Micavibrionaceae	NA	NA	NA	NA	NA	NA
D_4__Candidatus Falkowbacteria bacterium	NA	NA	NA	NA	NA	NA
D_3__PeM15 - propagated 1	NA	NA	NA	NA	NA	NA
D_3__Ga0077536 - propagated 1	NA	NA	NA	NA	NA	NA
D_4__Cellulomonadaceae - propagated 1	0.0488	0.0527	0.0531	0.1391	0.1612	0.0452
D_3__Run-SP154 - propagated 1	NA	NA	NA	NA	NA	NA
D_4__Holophagaceae	NA	NA	NA	NA	NA	NA
D_4__Myxococcaceae	NA	NA	NA	NA	NA	NA
D_4__Azospirillales Incertae Sedis	NA	NA	NA	NA	NA	NA
D_4__Leptolyngbyaceae	NA	NA	NA	NA	NA	NA
D_4__Jonesiaceae	NA	NA	NA	NA	NA	NA
D_4__Helicobacteraceae	NA	NA	NA	NA	NA	NA
D_5__Terrimonas	0.0211	0.0518	0.0613	0.0645	0.2991	0.0086
D_4__B1-7BS	NA	NA	NA	NA	NA	NA
D_4__Parvularculaceae	NA	NA	NA	NA	NA	NA
D_4__Saccharum hybrid cultivar	NA	NA	NA	NA	NA	NA
D_4__Gallionellaceae	NA	NA	NA	NA	NA	NA
D_4__Halothiobacillaceae	NA	NA	NA	NA	NA	NA
D_4__Vibrionaceae	NA	NA	NA	NA	NA	NA
D_4__Nodosilineaceae	NA	NA	NA	NA	NA	NA
D_4__Labraceae	NA	NA	NA	NA	NA	NA
D_3__Candidatus Falkowbacteria - propaga	NA	NA	NA	NA	NA	NA
D_4__Dongiaceae	NA	NA	NA	NA	NA	NA
D_4__Rhizobiales Incertae Sedis - propag	-0.0249	0.0509	0.0516	0.0557	0.0595	0.0122
D_4__Arenicellaceae	NA	NA	NA	NA	NA	NA
D_3__KI89A clade - propagated 1	NA	NA	NA	NA	NA	NA
D_3__Methanomicrobiales - propagated 1	NA	NA	NA	NA	NA	NA
D_4__Herpetosiphonaceae	NA	NA	NA	NA	NA	NA
D_4__Marinifilaceae	NA	NA	NA	NA	NA	NA
D_4__Bacteroidetes BD2-2	NA	NA	NA	NA	NA	NA
D_4__Methylomonaceae	NA	NA	NA	NA	NA	NA
D_4__Immundisolibacteraceae	NA	NA	NA	NA	NA	NA
D_3__Cellvibrionales - propagated 1	NA	NA	NA	NA	NA	NA
D_3__Mollicutes Incertae Sedis - propaga	NA	NA	NA	NA	NA	NA
D_4__AKYG1722	NA	NA	NA	NA	NA	NA
D_2__Sericytochromatia - propagated 2	NA	NA	NA	NA	NA	NA
D_3__Candidatus Kaiserbacteria - propaga	NA	NA	NA	NA	NA	NA
D_4__Coxiellaceae	NA	NA	NA	NA	NA	NA
D_4__Rhodothermaceae	NA	NA	NA	NA	NA	NA
D_4__Sulfurospirillaceae	NA	NA	NA	NA	NA	NA
D_4__Sphingomonadaceae - propagated 1	0.1585	0.0497	0.0506	0.1651	0.1656	0.5051
D_4__Sulfurovaceae	NA	NA	NA	NA	NA	NA
D_3__WN-HWB-116 - propagated 1	NA	NA	NA	NA	NA	NA
D_4__mle1-27	NA	NA	NA	NA	NA	NA
D_4__Haloferacaceae	NA	NA	NA	NA	NA	NA
D_3__Acidobacteriales - propagated 1	NA	NA	NA	NA	NA	NA
D_3__Absconditabacteriales (SR1) - propa	NA	NA	NA	NA	NA	NA
D_4__Phycisphaeraceae	NA	NA	NA	NA	NA	NA
D_4__Glycomycetaceae	NA	NA	NA	NA	NA	NA
D_4__Euzebyaceae	NA	NA	NA	NA	NA	NA
D_4__Xenococcaceae	NA	NA	NA	NA	NA	NA
D_3__EV818SWSAP88 - propagated 1	NA	NA	NA	NA	NA	NA
D_4__Sporichthyaceae	NA	NA	NA	NA	NA	NA
D_4__SS1-B-06-26	NA	NA	NA	NA	NA	NA
D_4__Desulfuromonadaceae	NA	NA	NA	NA	NA	NA
D_4__Bogoriellaceae	0.0423	0.0485	0.0561	0.0747	0.1587	0.0368
D_1__Fusobacteria	0.0374	0.0481	0.0497	0.1469	0.2307	0.0291
D_5__Caldicellulosiruptor	NA	NA	NA	NA	NA	NA
D_5__Alcanivorax	NA	NA	NA	NA	NA	NA
D_5__Ruminococcaceae UCG-013	NA	NA	NA	NA	NA	NA
D_2__Fusobacteriia	0.0374	0.0481	0.0497	0.1469	0.2307	0.0291
D_3__Fusobacteriales	0.0374	0.0481	0.0497	0.1469	0.2307	0.0291
D_5__Vulcaniibacterium	NA	NA	NA	NA	NA	NA
D_4__Flavobacteriaceae - propagated 1	NA	NA	NA	NA	NA	NA
D_4__BIrii41 - propagated 1	NA	NA	NA	NA	NA	NA
D_2__Gammaproteobacteria - propagated 3	NA	NA	NA	NA	NA	NA
D_5__Schlegelella	0.0368	0.0474	0.0842	0.1036	0.1384	0.0285
D_3__Solibacterales	0.0754	0.0469	0.0517	0.1593	0.1615	0.1212
D_4__Spongiibacteraceae - propagated 1	NA	NA	NA	NA	NA	NA
D_4__Solibacteraceae (Subgroup 3)	0.0754	0.0469	0.0517	0.1593	0.1615	0.1212
D_5__Gluconacetobacter	-0.0993	0.0462	0.0802	0.2044	0.205	0.2138
D_5__Emticicia	0.0855	0.0454	0.238	0.2577	0.3071	0.1611
D_5__Sphaerochaeta	NA	NA	NA	NA	NA	NA
D_5__Kocuria	0.0917	0.0448	0.0713	0.08	0.0919	0.1875
D_1__Firmicutes - propagated 4	NA	NA	NA	NA	NA	NA
D_4__Neisseriaceae	0.0452	0.0444	0.0464	0.055	0.3768	0.046
D_5__Neisseria	0.0452	0.0444	0.0464	0.055	0.3768	0.046
D_5__Rothia	0.062	0.0439	0.0439	0.0517	0.3704	0.0875
D_5__Niveispirillum	-0.1487	0.0431	0.0815	0.2031	0.2048	0.5133
D_4__Lachnospiraceae - propagated 1	NA	NA	NA	NA	NA	NA
D_5__Psychrobacter	0.0389	0.0424	0.0424	0.0552	0.1322	0.0357
D_5__DSSD61	NA	NA	NA	NA	NA	NA
D_5__Novispirillum	0.05	0.0415	0.0423	0.1281	0.1291	0.0601
D_5__Christensenellaceae R-7 group	NA	NA	NA	NA	NA	NA
D_4__Marinobacteraceae	0.0291	0.0411	0.1029	0.1029	0.1045	0.0207
D_5__Marinobacter	0.0291	0.0411	0.1029	0.1029	0.1045	0.0207
D_5__Mycoplasma	NA	NA	NA	NA	NA	NA
D_4__Devosiaceae - propagated 1	NA	NA	NA	NA	NA	NA
D_5__Propionicicella	NA	NA	NA	NA	NA	NA
D_5__Acetitomaculum	NA	NA	NA	NA	NA	NA
D_5__Proteocatella	NA	NA	NA	NA	NA	NA
D_4__Bacillaceae - propagated 1	0.0881	0.0403	0.0413	0.1675	0.1675	0.1927
D_5__Ferrovibrio	-0.0181	0.0386	0.0473	0.1526	0.1536	0.0085
D_5__ZOR0006	NA	NA	NA	NA	NA	NA
D_1__Tenericutes	0.0064	0.0375	0.0863	0.1755	0.1762	0.0011
D_1__Patescibacteria	0.0052	0.0375	0.0398	0.1323	0.1336	0.0007
D_1__Nitrospirae	0.0308	0.0375	0.1356	0.1441	0.1464	0.0253
D_1__Thaumarchaeota	0.0329	0.0375	0.1356	0.1441	0.1464	0.0288
D_4__D05-2 - propagated 1	NA	NA	NA	NA	NA	NA
D_2__Mollicutes	0.0064	0.0375	0.0863	0.1755	0.1762	0.0011
D_2__Saccharimonadia	0.0052	0.0375	0.0398	0.1323	0.1336	0.0007
D_2__Coriobacteriia	0.0113	0.0375	0.0376	0.0398	0.334	0.0034
D_2__Nitrospira	0.0308	0.0375	0.1356	0.1441	0.1464	0.0253
D_4__Methylopilaceae - propagated 1	NA	NA	NA	NA	NA	NA
D_4__Sphingobacteriaceae - propagated 1	NA	NA	NA	NA	NA	NA
D_5__Gilliamella	NA	NA	NA	NA	NA	NA
D_2__Nitrososphaeria	0.0329	0.0375	0.1356	0.1441	0.1464	0.0288
D_5__SWB02	NA	NA	NA	NA	NA	NA
D_3__Microtrichales - propagated 2	NA	NA	NA	NA	NA	NA
D_3__Gammaproteobacteria Incertae Sedis	0.0177	0.0375	0.0376	0.0398	0.334	0.0084
D_3__Desulfovibrionales	0.0078	0.0375	0.0376	0.0398	0.334	0.0016
D_5__Flavihumibacter	NA	NA	NA	NA	NA	NA
D_5__Snodgrassella	NA	NA	NA	NA	NA	NA
D_5__WCHB1-32	NA	NA	NA	NA	NA	NA
D_3__Saccharimonadales	0.0052	0.0375	0.0398	0.1323	0.1336	0.0007
D_5__Cavicella	NA	NA	NA	NA	NA	NA
D_3__Oligoflexales	0.0113	0.0375	0.0376	0.0398	0.334	0.0034
D_3__Coriobacteriales	0.0113	0.0375	0.0376	0.0398	0.334	0.0034
D_5__Ruminiclostridium 1	NA	NA	NA	NA	NA	NA
D_3__Nitrospirales	0.0308	0.0375	0.1356	0.1441	0.1464	0.0253
D_3__Micromonosporales	0.0786	0.0375	0.0376	0.0398	0.334	0.1649
D_4__SM2D12 - propagated 1	NA	NA	NA	NA	NA	NA
D_3__Steroidobacterales	0.008	0.0375	0.0512	0.1319	0.1668	0.0017
D_3__Acidobacteriales	0.0267	0.0375	0.0512	0.1319	0.1668	0.019
D_5__Rhodanobacter	NA	NA	NA	NA	NA	NA
D_3__Diplorickettsiales	0.0037	0.0375	0.269	0.2733	0.3052	0.0004
D_3__Kineosporiales	0.0272	0.0375	0.0414	0.1745	0.1763	0.0197
D_5__C1-B045	NA	NA	NA	NA	NA	NA
D_5__Candidatus Hepatincola	NA	NA	NA	NA	NA	NA
D_3__Acholeplasmatales	0.0064	0.0375	0.0863	0.1755	0.1762	0.0011
D_2__Actinobacteria - propagated 3	NA	NA	NA	NA	NA	NA
D_3__Nitrosococcales	0.0168	0.0375	0.0379	0.1227	0.1256	0.0075
D_3__Gemmatales	0.0215	0.0375	0.1356	0.1441	0.1464	0.0123
D_3__CCD24	0.0119	0.0375	0.0402	0.124	0.1257	0.0038
D_4__Acetobacteraceae - propagated 1	NA	NA	NA	NA	NA	NA
D_5__Aeromicrobium	NA	NA	NA	NA	NA	NA
D_3__Nitrosopumilales	0.0329	0.0375	0.1356	0.1441	0.1464	0.0288
D_3__Acidiferrobacterales	0.0162	0.0375	0.1356	0.1441	0.1464	0.007
D_3__Gammaproteobacteria Incertae Sedis	0.0177	0.0375	0.0376	0.0398	0.334	0.0084
D_3__OPB41 - propagated 2	NA	NA	NA	NA	NA	NA
D_4__Hyphomonadaceae	0.0369	0.0375	0.1356	0.1441	0.1464	0.0362
D_4__Desulfovibrionaceae	0.0078	0.0375	0.0376	0.0398	0.334	0.0016
D_4__Saccharimonadaceae	0.0052	0.0375	0.0398	0.1323	0.1336	0.0007
D_4__0319-6G20	0.0113	0.0375	0.0376	0.0398	0.334	0.0034
D_5__Propioniciclava	NA	NA	NA	NA	NA	NA
D_4__Prolixibacteraceae - propagated 1	NA	NA	NA	NA	NA	NA
D_4__Magnetospirillaceae	0.0473	0.0375	0.0376	0.0398	0.334	0.0597
D_4__Coriobacteriales Incertae Sedis - p	NA	NA	NA	NA	NA	NA
D_4__Rhodocyclaceae - propagated 1	NA	NA	NA	NA	NA	NA
D_4__Porphyromonadaceae	0.0648	0.0375	0.0381	0.0754	0.1519	0.1121
D_5__Stenotrophobacter	NA	NA	NA	NA	NA	NA
D_4__Nitrospiraceae	0.0308	0.0375	0.1356	0.1441	0.1464	0.0253
D_5__Actinotignum	NA	NA	NA	NA	NA	NA
D_5__Defluviicoccus	NA	NA	NA	NA	NA	NA
D_4__Dysgonomonadaceae	0.0616	0.0375	0.0398	0.1323	0.1336	0.1013
D_5__Candidatus Saccharimonas	NA	NA	NA	NA	NA	NA
D_4__Crocinitomicaceae	0.0127	0.0375	0.0512	0.1319	0.1668	0.0043
D_5__Luteococcus	NA	NA	NA	NA	NA	NA
D_5__Lachnospiraceae NK3A20 group	NA	NA	NA	NA	NA	NA
D_4__Atopobiaceae	0.0113	0.0375	0.0376	0.0398	0.334	0.0034
D_4__Micromonosporaceae	0.0786	0.0375	0.0376	0.0398	0.334	0.1649
D_4__Sporolactobacillaceae	0.0053	0.0375	0.0496	0.0767	0.0767	0.0008
D_4__SC-I-84	0.0417	0.0375	0.0575	0.1017	0.1517	0.0463
D_5__Roseimaritima	NA	NA	NA	NA	NA	NA
D_5__Anaerovorax	NA	NA	NA	NA	NA	NA
D_4__Steroidobacteraceae	0.008	0.0375	0.0512	0.1319	0.1668	0.0017
D_4__Acidobacteriaceae (Subgroup 1)	0.0267	0.0375	0.0512	0.1319	0.1668	0.019
D_5__Pseudohongiella	NA	NA	NA	NA	NA	NA
D_5__Promicromonospora	NA	NA	NA	NA	NA	NA
D_4__Pleomorphomonadaceae - propagated 1	NA	NA	NA	NA	NA	NA
D_4__Diplorickettsiaceae	0.0037	0.0375	0.269	0.2733	0.3052	0.0004
D_4__Leptotrichiaceae	0.0308	0.0375	0.0381	0.0754	0.1519	0.0253
D_4__Kineosporiaceae	0.0272	0.0375	0.0414	0.1745	0.1763	0.0197
D_3__Lactobacillales - propagated 1	0.0214	0.0375	0.0379	0.1227	0.1256	0.0123
D_5__Luteimonas	NA	NA	NA	NA	NA	NA
D_5__Nocardiopsis	NA	NA	NA	NA	NA	NA
D_5__Roseiarcus	NA	NA	NA	NA	NA	NA
D_5__Anaeromyxobacter	NA	NA	NA	NA	NA	NA
D_4__Bacteroidaceae	0.0117	0.0375	0.0496	0.0767	0.0767	0.0037
D_3__Rhizobiales - propagated 2	NA	NA	NA	NA	NA	NA
D_5__Caproiciproducens	NA	NA	NA	NA	NA	NA
D_4__Acholeplasmataceae	0.0064	0.0375	0.0863	0.1755	0.1762	0.0011
D_4__37-13 - propagated 1	NA	NA	NA	NA	NA	NA
D_5__Aureimonas	NA	NA	NA	NA	NA	NA
D_4__Cellvibrionaceae - propagated 1	NA	NA	NA	NA	NA	NA
D_5__Psychroglaciecola	NA	NA	NA	NA	NA	NA
D_5__Sandaracinus	NA	NA	NA	NA	NA	NA
D_4__Nostocaceae	0.0217	0.0375	0.0402	0.124	0.1257	0.0126
D_5__Desulfoprunum	NA	NA	NA	NA	NA	NA
D_5__Thiobacillus	NA	NA	NA	NA	NA	NA
D_5__Clostridium sensu stricto 13	NA	NA	NA	NA	NA	NA
D_3__Gastranaerophilales - propagated 2	NA	NA	NA	NA	NA	NA
D_5__Limnobacter	NA	NA	NA	NA	NA	NA
D_4__Methylophagaceae	0.0168	0.0375	0.0379	0.1227	0.1256	0.0075
D_5__Glutamicibacter	NA	NA	NA	NA	NA	NA
D_5__Peredibacter	NA	NA	NA	NA	NA	NA
D_5__Sphingosinicella	NA	NA	NA	NA	NA	NA
D_5__Tepidimonas	NA	NA	NA	NA	NA	NA
D_4__Gemmataceae	0.0215	0.0375	0.1356	0.1441	0.1464	0.0123
D_5__Aquipuribacter	NA	NA	NA	NA	NA	NA
D_4__Gemmatimonadaceae - propagated 1	NA	NA	NA	NA	NA	NA
D_5__Arcobacter	NA	NA	NA	NA	NA	NA
D_5__alphaI cluster	NA	NA	NA	NA	NA	NA
D_4__Polyangiaceae - propagated 1	NA	NA	NA	NA	NA	NA
D_4__Veillonellaceae - propagated 1	NA	NA	NA	NA	NA	NA
D_4__Lacibacterium aquatile	0.0048	0.0375	0.269	0.2733	0.3052	0.0006
D_3__CCD24 - propagated 1	0.0119	0.0375	0.0402	0.124	0.1257	0.0038
D_3__Xanthomonadales - propagated 2	NA	NA	NA	NA	NA	NA
D_5__Persicitalea	NA	NA	NA	NA	NA	NA
D_5__Gulosibacter	NA	NA	NA	NA	NA	NA
D_4__Nitrosopumilaceae	0.0329	0.0375	0.1356	0.1441	0.1464	0.0288
D_4__Acidiferrobacteraceae	0.0162	0.0375	0.1356	0.1441	0.1464	0.007
D_5__1174-901-12	0.0101	0.0375	0.0723	0.1044	0.1412	0.0027
D_5__Proteiniphilum	NA	NA	NA	NA	NA	NA
D_5__Acidibacter	0.0177	0.0375	0.0376	0.0398	0.334	0.0084
D_5__Verticia	NA	NA	NA	NA	NA	NA
D_4__Hyphomonadaceae - propagated 1	0.0369	0.0375	0.1356	0.1441	0.1464	0.0362
D_4__Dermacoccaceae - propagated 1	0.0244	0.0375	0.0414	0.1745	0.1763	0.0159
D_5__Flavitalea	NA	NA	NA	NA	NA	NA
D_5__Mogibacterium	NA	NA	NA	NA	NA	NA
D_5__Desulfovibrio	0.0078	0.0375	0.0376	0.0398	0.334	0.0016
D_5__Atopostipes	NA	NA	NA	NA	NA	NA
D_5__Leptolyngbya ANT.L52.2	NA	NA	NA	NA	NA	NA
D_5__Dechlorobacter	NA	NA	NA	NA	NA	NA
D_5__Hirschia	NA	NA	NA	NA	NA	NA
D_4__Saccharimonadaceae - propagated 1	0.0052	0.0375	0.0398	0.1323	0.1336	0.0007
D_5__Candidatus Accumulibacter	NA	NA	NA	NA	NA	NA
D_3__Clostridiales - propagated 2	NA	NA	NA	NA	NA	NA
D_5__Sporocytophaga	NA	NA	NA	NA	NA	NA
D_5__Methanosarcina	NA	NA	NA	NA	NA	NA
D_4__0319-6G20 - propagated 1	0.0113	0.0375	0.0376	0.0398	0.334	0.0034
D_3__Micrococcales - propagated 2	NA	NA	NA	NA	NA	NA
D_4__Microtrichaceae - propagated 1	NA	NA	NA	NA	NA	NA
D_5__Pseudofulvimonas	NA	NA	NA	NA	NA	NA
D_5__Planifilum	NA	NA	NA	NA	NA	NA
D_5__Sedimentibacter	NA	NA	NA	NA	NA	NA
D_5__Magnetospirillum	0.0473	0.0375	0.0376	0.0398	0.334	0.0597
D_5__Lacibacter	0.024	0.0375	0.1356	0.1441	0.1464	0.0153
D_4__Lentimicrobiaceae - propagated 1	NA	NA	NA	NA	NA	NA
D_5__Chitinophaga	NA	NA	NA	NA	NA	NA
D_5__Caldicoprobacter	NA	NA	NA	NA	NA	NA
D_5__Porphyromonas	0.0648	0.0375	0.0381	0.0754	0.1519	0.1121
D_4__TRA3-20 - propagated 1	NA	NA	NA	NA	NA	NA
D_5__Carnobacterium	0.0539	0.0375	0.0512	0.1319	0.1668	0.0774
D_4__Weeksellaceae - propagated 1	NA	NA	NA	NA	NA	NA
D_3__Rhodospirillales - propagated 2	NA	NA	NA	NA	NA	NA
D_4__Actinomycetaceae - propagated 1	NA	NA	NA	NA	NA	NA
D_5__Azospira	0.0263	0.0375	0.1356	0.1441	0.1464	0.0185
D_5__Nitrospira	0.0308	0.0375	0.1356	0.1441	0.1464	0.0253
D_3__Saccharimonadales - propagated 2	NA	NA	NA	NA	NA	NA
D_5__Arthrobacter	0.0353	0.0375	0.0381	0.0754	0.1519	0.0333
D_5__Desulfobulbus	NA	NA	NA	NA	NA	NA
D_5__Tsukamurella	NA	NA	NA	NA	NA	NA
D_5__Spirosoma	0.0347	0.0375	0.0414	0.1745	0.1763	0.0321
D_4__Micropepsaceae - propagated 1	NA	NA	NA	NA	NA	NA
D_5__Ornithinicoccus	NA	NA	NA	NA	NA	NA
D_4__Demequinaceae - propagated 1	NA	NA	NA	NA	NA	NA
D_4__Microscillaceae - propagated 1	NA	NA	NA	NA	NA	NA
D_5__Fluviicola	0.0127	0.0375	0.0512	0.1319	0.1668	0.0043
D_5__Pir4 lineage	0.0205	0.0375	0.0381	0.0754	0.1519	0.0112
D_5__Olsenella	0.0113	0.0375	0.0376	0.0398	0.334	0.0034
D_4__Rhodanobacteraceae - propagated 1	0.009	0.0375	0.0379	0.1227	0.1256	0.0022
D_5__Tessaracoccus	0.0065	0.0375	0.2535	0.2563	0.3324	0.0011
D_5__Cobetia	NA	NA	NA	NA	NA	NA
D_4__Chroococcidiopsaceae - propagated 1	0.0154	0.0375	0.0402	0.124	0.1257	0.0063
D_4__Marinilabiliaceae - propagated 1	NA	NA	NA	NA	NA	NA
D_3__Gaiellales - propagated 2	NA	NA	NA	NA	NA	NA
D_5__Fodinicola	NA	NA	NA	NA	NA	NA
D_5__Niabella	NA	NA	NA	NA	NA	NA
D_5__Ohtaekwangia	NA	NA	NA	NA	NA	NA
D_5__Thioalkalispira	NA	NA	NA	NA	NA	NA
D_5__Friedmanniella	0.0187	0.0375	0.0402	0.124	0.1257	0.0093
D_5__Paenalcaligenes	NA	NA	NA	NA	NA	NA
D_5__Wolbachia	NA	NA	NA	NA	NA	NA
D_5__Micromonospora	NA	NA	NA	NA	NA	NA
D_4__Blfdi19 - propagated 1	NA	NA	NA	NA	NA	NA
D_5__Dysgonomonas	0.0616	0.0375	0.0398	0.1323	0.1336	0.1013
D_5__Salipaludibacillus	0.0053	0.0375	0.0496	0.0767	0.0767	0.0008
D_5__Salinarimonas	0.0231	0.0375	0.0512	0.1319	0.1668	0.0142
D_5__Orbus	NA	NA	NA	NA	NA	NA
D_4__SC-I-84 - propagated 1	0.0417	0.0375	0.0575	0.1017	0.1517	0.0463
D_5__Macrococcus	0.0261	0.0375	0.0376	0.0398	0.334	0.0182
D_5__Flaviflexus	NA	NA	NA	NA	NA	NA
D_5__Ramlibacter	NA	NA	NA	NA	NA	NA
D_4__Aerococcaceae - propagated 1	0.1575	0.0375	0.0381	0.0754	0.1519	0.6618
D_5__Nesterenkonia	0.007	0.0375	0.0496	0.0767	0.0767	0.0013
D_5__Parapedobacter	NA	NA	NA	NA	NA	NA
D_4__67-14 - propagated 1	NA	NA	NA	NA	NA	NA
D_5__Clostridium sensu stricto 10	NA	NA	NA	NA	NA	NA
D_5__Selenomonas	NA	NA	NA	NA	NA	NA
D_4__Clostridiaceae 1 - propagated 1	0.0377	0.0375	0.0863	0.1755	0.1762	0.0378
D_5__Taibaiella	0.0153	0.0375	0.0414	0.1745	0.1763	0.0062
D_5__Roseimarinus	NA	NA	NA	NA	NA	NA
D_5__Pedomicrobium	0.0215	0.0375	0.1356	0.1441	0.1464	0.0123
D_5__Lactococcus	0.0121	0.0375	0.0863	0.1755	0.1762	0.0039
D_5__Cohnella	NA	NA	NA	NA	NA	NA
D_5__Ferruginibacter	0.0284	0.0375	0.0512	0.1319	0.1668	0.0215
D_5__Lentimicrobium	NA	NA	NA	NA	NA	NA
D_5__Aestuariicella	NA	NA	NA	NA	NA	NA
D_5__Sellimonas	NA	NA	NA	NA	NA	NA
D_4__Clostridiaceae 2 - propagated 1	NA	NA	NA	NA	NA	NA
D_5__Chitinimonas	NA	NA	NA	NA	NA	NA
D_5__Tissierella	NA	NA	NA	NA	NA	NA
D_5__Rickettsiella	0.0037	0.0375	0.269	0.2733	0.3052	0.0004
D_5__Ilumatobacter	NA	NA	NA	NA	NA	NA
D_5__BSV13	NA	NA	NA	NA	NA	NA
D_5__Clostridium sensu stricto 8	NA	NA	NA	NA	NA	NA
D_4__Pasteurellaceae - propagated 1	0.1135	0.0375	0.0381	0.0754	0.1519	0.3436
D_5__BD1-7 clade	NA	NA	NA	NA	NA	NA
D_5__Cetobacterium	NA	NA	NA	NA	NA	NA
D_5__Globicatella	NA	NA	NA	NA	NA	NA
D_4__Anaplasmataceae - propagated 1	NA	NA	NA	NA	NA	NA
D_5__Leptotrichia	0.0308	0.0375	0.0381	0.0754	0.1519	0.0253
D_5__Paraburkholderia tropica	0.0177	0.0375	0.0376	0.0398	0.334	0.0084
D_4__bacteriap25 - propagated 1	NA	NA	NA	NA	NA	NA
D_5__Candidatus Alysiosphaera	NA	NA	NA	NA	NA	NA
D_5__Bogoriella	NA	NA	NA	NA	NA	NA
D_5__Timonella	NA	NA	NA	NA	NA	NA
D_5__Mucilaginibacter	NA	NA	NA	NA	NA	NA
D_5__Mitsuaria	NA	NA	NA	NA	NA	NA
D_4__Family XIII - propagated 1	NA	NA	NA	NA	NA	NA
D_5__Salinicola	0.0154	0.0375	0.0402	0.124	0.1257	0.0063
D_5__Paenochrobactrum	0.0168	0.0375	0.0379	0.1227	0.1256	0.0075
D_5__Zoogloea	0.0377	0.0375	0.0376	0.0398	0.334	0.038
D_3__Lactobacillales - propagated 2	0.0214	0.0375	0.0379	0.1227	0.1256	0.0123
D_5__Bacteroides	0.0117	0.0375	0.0496	0.0767	0.0767	0.0037
D_3__EC3 - propagated 2	NA	NA	NA	NA	NA	NA
D_5__Geodermatophilus	NA	NA	NA	NA	NA	NA
D_4__Geodermatophilaceae - propagated 1	NA	NA	NA	NA	NA	NA
D_5__Flavisolibacter	0.0211	0.0375	0.0512	0.1319	0.1668	0.0119
D_5__Family XIII AD3011 group	NA	NA	NA	NA	NA	NA
D_5__Solibacillus	NA	NA	NA	NA	NA	NA
D_5__Alloprevotella	NA	NA	NA	NA	NA	NA
D_5__Lampropedia	NA	NA	NA	NA	NA	NA
D_5__Acholeplasma	0.0064	0.0375	0.0863	0.1755	0.1762	0.0011
D_5__Sandaracinobacter	0.0168	0.0375	0.0379	0.1227	0.1256	0.0075
D_5__Macellibacteroides	NA	NA	NA	NA	NA	NA
D_5__Thiopseudomonas	NA	NA	NA	NA	NA	NA
D_5__Pusillimonas	NA	NA	NA	NA	NA	NA
D_5__Bifidobacterium	0.0109	0.0375	0.0398	0.1323	0.1336	0.0032
D_5__Rathayibacter	0.0231	0.0375	0.0512	0.1319	0.1668	0.0142
D_5__Pseudoclavibacter	NA	NA	NA	NA	NA	NA
D_5__Tepidisphaera	NA	NA	NA	NA	NA	NA
D_4__Desulfarculaceae - propagated 1	NA	NA	NA	NA	NA	NA
D_5__Polymorphobacter	NA	NA	NA	NA	NA	NA
D_5__Mariniradius	NA	NA	NA	NA	NA	NA
D_5__Pantoea	0.0127	0.0375	0.0512	0.1319	0.1668	0.0043
D_4__Steroidobacteraceae - propagated 1	NA	NA	NA	NA	NA	NA
D_5__Vitreoscilla	NA	NA	NA	NA	NA	NA
D_5__Blautia	0.058	0.0375	0.0512	0.1319	0.1668	0.0897
D_5__Adhaeribacter	0.0132	0.0375	0.0496	0.0767	0.0767	0.0047
D_4__Propionibacteriaceae - propagated 1	0.0524	0.0375	0.0376	0.0398	0.334	0.0731
D_5__Bacteriovorax	NA	NA	NA	NA	NA	NA
D_5__Ancylothrix 8PC	0.0217	0.0375	0.0402	0.124	0.1257	0.0126
D_5__Succiniclasticum	NA	NA	NA	NA	NA	NA
D_4__Sandaracinaceae - propagated 1	NA	NA	NA	NA	NA	NA
D_5__Leadbetterella	NA	NA	NA	NA	NA	NA
D_4__Neisseriaceae - propagated 1	NA	NA	NA	NA	NA	NA
D_5__Ruminococcaceae UCG-009	NA	NA	NA	NA	NA	NA
D_5__[Eubacterium] brachy group	NA	NA	NA	NA	NA	NA
D_5__Thermoactinomyces	0.0418	0.0375	0.0376	0.0398	0.334	0.0465
D_4__Acidobacteriaceae (Subgroup 1) - pr	NA	NA	NA	NA	NA	NA
D_5__Herminiimonas	NA	NA	NA	NA	NA	NA
D_5__Actinoplanes	0.0786	0.0375	0.0376	0.0398	0.334	0.1649
D_3__Betaproteobacteriales - propagated	NA	NA	NA	NA	NA	NA
D_5__Jeotgalibacillus	0.0161	0.0375	0.0496	0.0767	0.0767	0.0069
D_4__Blastocatellaceae - propagated 1	NA	NA	NA	NA	NA	NA
D_4__Pseudomonadaceae - propagated 1	0.0425	0.0375	0.0863	0.1755	0.1762	0.0483
D_5__Cupriavidus	0.0197	0.0375	0.0863	0.1755	0.1762	0.0103
D_4__Pseudonocardiaceae - propagated 1	NA	NA	NA	NA	NA	NA
D_5__Ruminococcaceae NK4A214 group	NA	NA	NA	NA	NA	NA
D_5__Amaricoccus	0.0284	0.0375	0.0512	0.1319	0.1668	0.0215
D_4__Hyphomicrobiaceae - propagated 1	0.0153	0.0375	0.0414	0.1745	0.1763	0.0062
D_5__Acidiphilium	NA	NA	NA	NA	NA	NA
D_5__Pseudopropionibacterium	NA	NA	NA	NA	NA	NA
D_5__Saccharofermentans	NA	NA	NA	NA	NA	NA
D_5__Georgenia	0.0369	0.0375	0.0426	0.0686	0.1538	0.0364
D_5__C39	NA	NA	NA	NA	NA	NA
D_5__Candidatus Brownia	NA	NA	NA	NA	NA	NA
D_5__Ancylobacter	0.0055	0.0375	0.2535	0.2563	0.3324	0.0008
D_5__Lachnoanaerobaculum	0.0244	0.0375	0.0414	0.1745	0.1763	0.0159
D_5__Cytophaga	NA	NA	NA	NA	NA	NA
D_5__[Ruminococcus] gnavus group	0.0171	0.0375	0.0512	0.1319	0.1668	0.0078
D_4__SR-FBR-L83 - propagated 1	NA	NA	NA	NA	NA	NA
D_5__Salana	NA	NA	NA	NA	NA	NA
D_4__Kineosporiaceae - propagated 1	0.0272	0.0375	0.0414	0.1745	0.1763	0.0197
D_5__Gardnerella	0.0143	0.0375	0.0379	0.1227	0.1256	0.0055
D_5__Laceyella	0.0189	0.0375	0.1356	0.1441	0.1464	0.0095
D_5__Subdoligranulum	NA	NA	NA	NA	NA	NA
D_5__Soehngenia	NA	NA	NA	NA	NA	NA
D_5__Phenylobacterium	NA	NA	NA	NA	NA	NA
D_5__Gallicola	0.015	0.0375	0.0512	0.1319	0.1668	0.006
D_5__Arsenicicoccus	NA	NA	NA	NA	NA	NA
D_5__Jeotgalibaca	NA	NA	NA	NA	NA	NA
D_5__Ammoniphilus	NA	NA	NA	NA	NA	NA
D_5__[Ruminococcus] torques group	0.0311	0.0375	0.0376	0.0398	0.334	0.0257
D_5__Aggregatibacter	0.0171	0.0375	0.0512	0.1319	0.1668	0.0078
D_5__Ancalomicrobium	NA	NA	NA	NA	NA	NA
D_5__Methanosphaera	NA	NA	NA	NA	NA	NA
D_5__Methylophaga	0.0168	0.0375	0.0379	0.1227	0.1256	0.0075
D_4__Rickettsiaceae - propagated 1	NA	NA	NA	NA	NA	NA
D_5__Ruminococcus 1	NA	NA	NA	NA	NA	NA
D_5__Facklamia	NA	NA	NA	NA	NA	NA
D_4__MWH-CFBk5 - propagated 1	NA	NA	NA	NA	NA	NA
D_5__Steroidobacter	0.008	0.0375	0.0512	0.1319	0.1668	0.0017
D_4__Christensenellaceae - propagated 1	NA	NA	NA	NA	NA	NA
D_5__Dapisostemonum CCIBt 3536	0.0841	0.0375	0.0863	0.1755	0.1762	0.1887
D_5__Chitinilyticum	NA	NA	NA	NA	NA	NA
D_5__Anaerocella	NA	NA	NA	NA	NA	NA
D_5__Wandonia	NA	NA	NA	NA	NA	NA
D_5__Fimbriiglobus	0.0215	0.0375	0.1356	0.1441	0.1464	0.0123
D_5__Paludibaculum	0.0082	0.0375	0.0402	0.124	0.1257	0.0018
D_5__Duganella	NA	NA	NA	NA	NA	NA
D_2__Bacteroidia - propagated 3	NA	NA	NA	NA	NA	NA
D_5__[Ruminococcus] gauvreauii group	NA	NA	NA	NA	NA	NA
D_5__Kineococcus	NA	NA	NA	NA	NA	NA
D_4__Micromonosporaceae - propagated 1	NA	NA	NA	NA	NA	NA
D_5__[Eubacterium] nodatum group	NA	NA	NA	NA	NA	NA
D_4__Nitrososphaeraceae - propagated 1	NA	NA	NA	NA	NA	NA
D_5__Sphaerotilus	0.009	0.0375	0.0426	0.0686	0.1538	0.0022
D_5__Pseudogracilibacillus	NA	NA	NA	NA	NA	NA
D_5__Chelatococcus	0.02	0.0375	0.0398	0.1323	0.1336	0.0106
D_5__Terriglobus	0.0267	0.0375	0.0512	0.1319	0.1668	0.019
D_5__Garicola	0.0177	0.0375	0.0376	0.0398	0.334	0.0084
D_4__Oligoflexaceae - propagated 1	NA	NA	NA	NA	NA	NA
D_5__Dermabacter	0.0052	0.0375	0.0398	0.1323	0.1336	0.0007
D_4__Legionellaceae - propagated 1	NA	NA	NA	NA	NA	NA
D_5__Pseudolabrys	NA	NA	NA	NA	NA	NA
D_5__Aliterella CENA595	0.0603	0.0375	0.0414	0.1745	0.1763	0.097
D_2__Acidimicrobiia - propagated 3	NA	NA	NA	NA	NA	NA
D_5__Nonomuraea	NA	NA	NA	NA	NA	NA
D_4__Paenibacillaceae - propagated 1	NA	NA	NA	NA	NA	NA
D_5__Blastocatella	NA	NA	NA	NA	NA	NA
D_5__Chelativorans	NA	NA	NA	NA	NA	NA
D_5__Oceanobacillus	NA	NA	NA	NA	NA	NA
D_5__Ruminococcaceae UCG-014	NA	NA	NA	NA	NA	NA
D_4__Tannerellaceae - propagated 1	NA	NA	NA	NA	NA	NA
D_5__Phycicoccus	0.0392	0.0375	0.0414	0.1745	0.1763	0.0409
D_5__Methylorosula	0.0211	0.0375	0.0512	0.1319	0.1668	0.0119
D_5__Erwinia	NA	NA	NA	NA	NA	NA
D_3__Actinomarinales - propagated 2	NA	NA	NA	NA	NA	NA
D_5__Angustibacter	NA	NA	NA	NA	NA	NA
D_5__Pasteurella	0.108	0.0375	0.0381	0.0754	0.1519	0.3113
D_5__Solitalea	0.0206	0.0375	0.0376	0.0398	0.334	0.0114
D_5__Larkinella	NA	NA	NA	NA	NA	NA
D_5__Alloiococcus	NA	NA	NA	NA	NA	NA
D_5__Desulfobacula	NA	NA	NA	NA	NA	NA
D_5__Aestuariimicrobium	NA	NA	NA	NA	NA	NA
D_4__Amb-16S-1323 - propagated 1	NA	NA	NA	NA	NA	NA
D_4__Sedimenticolaceae - propagated 1	NA	NA	NA	NA	NA	NA
D_5__Bordetella	NA	NA	NA	NA	NA	NA
D_5__Aquitalea	0.0117	0.0375	0.0496	0.0767	0.0767	0.0037
D_5__Acetanaerobacterium	NA	NA	NA	NA	NA	NA
D_5__Methanobrevibacter	NA	NA	NA	NA	NA	NA
D_5__[Cytophaga] xylanolytica group	NA	NA	NA	NA	NA	NA
D_5__Lechevalieria	NA	NA	NA	NA	NA	NA
D_5__Ellin6055	NA	NA	NA	NA	NA	NA
D_3__R7C24 - propagated 2	NA	NA	NA	NA	NA	NA
D_5__DSSF69	NA	NA	NA	NA	NA	NA
D_5__Pragia	NA	NA	NA	NA	NA	NA
D_5__Bounagaea	0.0062	0.0375	0.0398	0.1323	0.1336	0.001
D_5__Natribacillus	0.0171	0.0375	0.0512	0.1319	0.1668	0.0078
D_4__Erysipelotrichaceae - propagated 1	NA	NA	NA	NA	NA	NA
D_5__Roseococcus	NA	NA	NA	NA	NA	NA
D_5__Arthrospira PCC-7345	NA	NA	NA	NA	NA	NA
D_4__Moraxellaceae - propagated 1	NA	NA	NA	NA	NA	NA
D_5__Kosakonia	NA	NA	NA	NA	NA	NA
D_5__Gracilibacter	NA	NA	NA	NA	NA	NA
D_5__Craurococcus	0.0323	0.0375	0.0414	0.1745	0.1763	0.0278
D_5__Lacibacterium aquatile	0.0048	0.0375	0.269	0.2733	0.3052	0.0006
D_4__WD2101 soil group - propagated 1	NA	NA	NA	NA	NA	NA
D_5__Peptoclostridium	0.0349	0.0375	0.0512	0.1319	0.1668	0.0324
D_5__IMCC26207	NA	NA	NA	NA	NA	NA
D_5__Olivibacter	0.006	0.0375	0.269	0.2733	0.3052	0.001
D_4__Rubinisphaeraceae - propagated 1	NA	NA	NA	NA	NA	NA
D_4__Bacteroidetes vadinHA17 - propagate	NA	NA	NA	NA	NA	NA
D_5__Fermentimonas	NA	NA	NA	NA	NA	NA
D_5__Bryobacter	0.0672	0.0375	0.0414	0.1745	0.1763	0.1203
D_3__CCD24 - propagated 2	0.0119	0.0375	0.0402	0.124	0.1257	0.0038
D_5__Terribacillus	0.0234	0.0375	0.0376	0.0398	0.334	0.0146
D_5__Erysipelotrichaceae UCG-009	NA	NA	NA	NA	NA	NA
D_5__Vogesella	0.0185	0.0375	0.0414	0.1745	0.1763	0.0091
D_5__Turicibacter	0.0446	0.0375	0.0379	0.1227	0.1256	0.053
D_5__Roseburia	NA	NA	NA	NA	NA	NA
D_5__Sporosarcina	NA	NA	NA	NA	NA	NA
D_5__Segetibacter	NA	NA	NA	NA	NA	NA
D_4__Bogoriellaceae - propagated 1	0.0053	0.0375	0.0496	0.0767	0.0767	0.0008
D_5__Lachnospiraceae UCG-007	NA	NA	NA	NA	NA	NA
D_5__Candidatus Nitrosotenuis	0.0329	0.0375	0.1356	0.1441	0.1464	0.0288
D_5__Polaromonas	NA	NA	NA	NA	NA	NA
D_5__Rhizorhapis	NA	NA	NA	NA	NA	NA
D_5__Propionibacterium	0.0222	0.0375	0.0426	0.0686	0.1538	0.0131
D_4__Methyloligellaceae - propagated 1	NA	NA	NA	NA	NA	NA
D_5__Kineosphaera	NA	NA	NA	NA	NA	NA
D_4__Acidiferrobacteraceae - propagated	0.0162	0.0375	0.1356	0.1441	0.1464	0.007
D_5__Anoxybacillus	0.0298	0.0375	0.0414	0.1745	0.1763	0.0237
D_5__Candidatus Carsonella	NA	NA	NA	NA	NA	NA
D_4__Crocinitomicaceae - propagated 1	NA	NA	NA	NA	NA	NA
D_5__Curvibacter	NA	NA	NA	NA	NA	NA
D_5__Clostridioides	0.0322	0.0375	0.0398	0.1323	0.1336	0.0277
D_5__Paenarthrobacter	0.0284	0.0375	0.0512	0.1319	0.1668	0.0215
D_5__Clostridium sensu stricto 1	-0.0167	0.0374	0.0791	0.0965	0.1056	0.0074
D_5__Dyadobacter	-0.0467	0.0362	0.0385	0.05	0.0503	0.0603
D_5__Sphingopyxis	0.0465	0.0362	0.1068	0.1517	0.1524	0.0599
D_5__Veillonella	0.0577	0.0361	0.0419	0.1024	0.1028	0.0922
D_3__Salinisphaerales	0.0418	0.0344	0.115	0.1992	0.2059	0.0508
D_4__Aeromonadaceae - propagated 1	NA	NA	NA	NA	NA	NA
D_5__[Eubacterium] ventriosum group	NA	NA	NA	NA	NA	NA
D_5__Methanobacterium	NA	NA	NA	NA	NA	NA
D_5__Halobacillus	NA	NA	NA	NA	NA	NA
D_5__Anaerolinea	NA	NA	NA	NA	NA	NA
D_4__Solimonadaceae	0.0418	0.0344	0.115	0.1992	0.2059	0.0508
D_5__Cnuella	0.0407	0.0329	0.0344	0.068	0.1407	0.0503
D_5__Pseudonocardia	0.0266	0.0323	0.1333	0.1424	0.1463	0.0219
D_1__Verrucomicrobia	0.0273	0.0315	0.0319	0.0389	0.0411	0.0237
D_5__Puniceicoccus	NA	NA	NA	NA	NA	NA
D_5__Ruminococcaceae UCG-005	NA	NA	NA	NA	NA	NA
D_5__Treponema 2	NA	NA	NA	NA	NA	NA
D_5__Haliscomenobacter	NA	NA	NA	NA	NA	NA
D_5__Z20	NA	NA	NA	NA	NA	NA
D_5__Leifsonia	NA	NA	NA	NA	NA	NA
D_5__Pajaroellobacter	NA	NA	NA	NA	NA	NA
D_5__Azovibrio	NA	NA	NA	NA	NA	NA
D_5__Aquabacterium	NA	NA	NA	NA	NA	NA
D_5__Roseovarius	NA	NA	NA	NA	NA	NA
D_5__Ruminiclostridium	NA	NA	NA	NA	NA	NA
D_5__Ercella	NA	NA	NA	NA	NA	NA
D_1__FBP - propagated 4	NA	NA	NA	NA	NA	NA
D_2__Verrucomicrobiae	0.0273	0.0315	0.0319	0.0389	0.0411	0.0237
D_5__Asticcacaulis	NA	NA	NA	NA	NA	NA
D_5__Cereibacter	0.0647	0.0308	0.0421	0.1246	0.1586	0.1358
D_5__Idiomarina sp.	NA	NA	NA	NA	NA	NA
D_5__Turicella	NA	NA	NA	NA	NA	NA
D_3__Fibrobacterales - propagated 2	NA	NA	NA	NA	NA	NA
D_5__Alistipes	NA	NA	NA	NA	NA	NA
D_5__Pleomorphomonas	NA	NA	NA	NA	NA	NA
D_5__Iamia	NA	NA	NA	NA	NA	NA
D_5__Lawsonia	NA	NA	NA	NA	NA	NA
D_5__Tetrasphaera	NA	NA	NA	NA	NA	NA
D_3__Armatimonadales - propagated 2	NA	NA	NA	NA	NA	NA
D_5__Moheibacter	NA	NA	NA	NA	NA	NA
D_3__SJA-15 - propagated 2	NA	NA	NA	NA	NA	NA
D_5__Lysobacter	0.0414	0.0307	0.0341	0.1168	0.1185	0.0557
D_5__Candidatus Solibacter	NA	NA	NA	NA	NA	NA
D_5__Chryseomicrobium	0.074	0.0303	0.0411	0.0676	0.0676	0.1809
D_5__Conexibacter	NA	NA	NA	NA	NA	NA
D_5__Phaselicystis	NA	NA	NA	NA	NA	NA
D_5__Actinotalea	NA	NA	NA	NA	NA	NA
D_5__Sporobacter	NA	NA	NA	NA	NA	NA
D_5__Luteitalea	NA	NA	NA	NA	NA	NA
D_5__Inquilinus	NA	NA	NA	NA	NA	NA
D_5__Atopobium	NA	NA	NA	NA	NA	NA
D_4__Lactobacillaceae	0.0168	0.0301	0.0755	0.1036	0.1396	0.0093
D_5__Solirubrobacter	NA	NA	NA	NA	NA	NA
D_5__Rikenellaceae RC9 gut group	NA	NA	NA	NA	NA	NA
D_5__Marvinbryantia	NA	NA	NA	NA	NA	NA
D_5__EcFYyy-200	NA	NA	NA	NA	NA	NA
D_5__Lactobacillus	0.0168	0.0301	0.0755	0.1036	0.1396	0.0093
D_4__Atopobiaceae - propagated 1	NA	NA	NA	NA	NA	NA
D_5__Bauldia	NA	NA	NA	NA	NA	NA
D_4__Planococcaceae - propagated 1	NA	NA	NA	NA	NA	NA
D_3__Verrucomicrobiales	0.0235	0.0299	0.0849	0.0951	0.1002	0.0186
D_3__Myxococcales - propagated 2	NA	NA	NA	NA	NA	NA
D_5__Nitrosomonas	NA	NA	NA	NA	NA	NA
D_5__Oceanobacter	NA	NA	NA	NA	NA	NA
D_4__Nocardioidaceae - propagated 1	0.0356	0.0293	0.0293	0.0996	0.1035	0.0432
D_4__Paludibacteraceae - propagated 1	NA	NA	NA	NA	NA	NA
D_4__NS9 marine group	0.0275	0.0291	0.0298	0.0309	0.3373	0.026
D_5__Prevotella 7	NA	NA	NA	NA	NA	NA
D_5__Methylotenera	NA	NA	NA	NA	NA	NA
D_5__Clostridium sensu stricto 3	NA	NA	NA	NA	NA	NA
D_5__Aerosphaera	NA	NA	NA	NA	NA	NA
D_5__Pelagibacterium	NA	NA	NA	NA	NA	NA
D_4__NS9 marine group - propagated 1	0.0275	0.0291	0.0298	0.0309	0.3373	0.026
D_4__Ilumatobacteraceae - propagated 1	NA	NA	NA	NA	NA	NA
D_5__Coprococcus 1	NA	NA	NA	NA	NA	NA
D_5__LD29	NA	NA	NA	NA	NA	NA
D_5__Jeotgalicoccus	0.0224	0.0271	0.0278	0.0306	0.3162	0.0185
D_4__LiUU-11-161 - propagated 1	NA	NA	NA	NA	NA	NA
D_3__Bacteroidales - propagated 2	NA	NA	NA	NA	NA	NA
D_4__Fodinicurvataceae - propagated 1	NA	NA	NA	NA	NA	NA
D_5__[Eubacterium] hallii group	NA	NA	NA	NA	NA	NA
D_5__Terrabacter	0.0961	0.0267	0.2818	0.2936	0.3052	0.3464
D_4__Staphylococcaceae - propagated 1	NA	NA	NA	NA	NA	NA
D_5__Egicoccus	NA	NA	NA	NA	NA	NA
D_5__Prevotella 1	NA	NA	NA	NA	NA	NA
D_4__GZKB124 - propagated 1	NA	NA	NA	NA	NA	NA
D_2__Erysipelotrichia	0.0379	0.0265	0.0275	0.1065	0.107	0.0541
D_5__Prevotella	NA	NA	NA	NA	NA	NA
D_3__Erysipelotrichales	0.0379	0.0265	0.0275	0.1065	0.107	0.0541
D_4__Erysipelotrichaceae	0.0379	0.0265	0.0275	0.1065	0.107	0.0541
D_5__Trueperella	NA	NA	NA	NA	NA	NA
D_5__Peptoniphilus	0.0252	0.0263	0.037	0.1553	0.1573	0.0242
D_5__Acidothermus	NA	NA	NA	NA	NA	NA
D_5__Jatrophihabitans	NA	NA	NA	NA	NA	NA
D_5__Sporolactobacillus	NA	NA	NA	NA	NA	NA
D_4__Synergistaceae - propagated 1	NA	NA	NA	NA	NA	NA
D_3__IMCC26256 - propagated 2	NA	NA	NA	NA	NA	NA
D_5__Pseudokineococcus	NA	NA	NA	NA	NA	NA
D_5__Undibacterium	NA	NA	NA	NA	NA	NA
D_5__Streptobacillus	NA	NA	NA	NA	NA	NA
D_5__Miniimonas	NA	NA	NA	NA	NA	NA
D_4__Acetobacterales Incertae Sedis - pr	NA	NA	NA	NA	NA	NA
D_5__Pseudoduganella	NA	NA	NA	NA	NA	NA
D_5__Panacagrimonas	NA	NA	NA	NA	NA	NA
D_5__Verrucomicrobium	NA	NA	NA	NA	NA	NA
D_1__Epsilonbacteraeota	-0.0014	0.026	0.026	0.0306	0.0312	0.0001
D_5__Ellin6067	NA	NA	NA	NA	NA	NA
D_3__211ds20 - propagated 2	NA	NA	NA	NA	NA	NA
D_5__oc32	NA	NA	NA	NA	NA	NA
D_5__Dolosigranulum	NA	NA	NA	NA	NA	NA
D_5__Antricoccus	NA	NA	NA	NA	NA	NA
D_2__Melainabacteria	-0.002	0.026	0.0276	0.0438	0.044	0.0002
D_2__Campylobacteria	-0.0014	0.026	0.026	0.0306	0.0312	0.0001
D_3__Myxococcales	-0.0015	0.026	0.0355	0.0368	0.0371	0.0001
D_5__Sphingorhabdus	NA	NA	NA	NA	NA	NA
D_3__Campylobacterales	-0.0014	0.026	0.026	0.0306	0.0312	0.0001
D_5__Prevotellaceae Ga6A1 group	NA	NA	NA	NA	NA	NA
D_5__Selenomonas 3	NA	NA	NA	NA	NA	NA
D_5__Izhakiella	NA	NA	NA	NA	NA	NA
D_5__Parasegetibacter	NA	NA	NA	NA	NA	NA
D_5__Aequorivita	NA	NA	NA	NA	NA	NA
D_3__Obscuribacterales	-0.002	0.026	0.0276	0.0438	0.044	0.0002
D_5__Arenimonas	NA	NA	NA	NA	NA	NA
D_3__Planctomycetales	-0.0075	0.026	0.0276	0.0438	0.044	0.0022
D_5__Mobiluncus	NA	NA	NA	NA	NA	NA
D_4__SB-5 - propagated 1	NA	NA	NA	NA	NA	NA
D_4__Sporolactobacillaceae - propagated	NA	NA	NA	NA	NA	NA
D_3__Sphingobacteriales - propagated 2	NA	NA	NA	NA	NA	NA
D_3__Cardiobacteriales	-0.0064	0.026	0.0474	0.1763	0.1804	0.0016
D_5__Garciella	NA	NA	NA	NA	NA	NA
D_5__Rickettsia	NA	NA	NA	NA	NA	NA
D_4__Pleomorphomonadaceae	-0.003	0.026	0.0355	0.0368	0.0371	0.0003
D_3__Obscuribacterales - propagated 1	-0.002	0.026	0.0276	0.0438	0.044	0.0002
D_5__Haliangium	NA	NA	NA	NA	NA	NA
D_4__Campylobacteraceae	-0.0014	0.026	0.026	0.0306	0.0312	0.0001
D_5__Gemmatimonas	NA	NA	NA	NA	NA	NA
D_5__DMER64	NA	NA	NA	NA	NA	NA
D_5__Prevotellaceae UCG-004	NA	NA	NA	NA	NA	NA
D_5__BIyi10	NA	NA	NA	NA	NA	NA
D_4__ML635J-40 aquatic group - propagate	NA	NA	NA	NA	NA	NA
D_5__Kurthia	NA	NA	NA	NA	NA	NA
D_5__Falsochrobactrum	NA	NA	NA	NA	NA	NA
D_5__Skermanella	NA	NA	NA	NA	NA	NA
D_5__Nosocomiicoccus	NA	NA	NA	NA	NA	NA
D_5__Candidatus Hamiltonella	NA	NA	NA	NA	NA	NA
D_5__Herbinix	NA	NA	NA	NA	NA	NA
D_4__Paludibacteraceae	-0.003	0.026	0.0355	0.0368	0.0371	0.0003
D_2__MB-A2-108 - propagated 3	NA	NA	NA	NA	NA	NA
D_5__FukuN18 freshwater group	NA	NA	NA	NA	NA	NA
D_4__Prevotellaceae	-0.0049	0.026	0.0294	0.0309	0.062	0.0009
D_4__Family X	-0.0033	0.026	0.0474	0.1763	0.1804	0.0004
D_5__Azotobacter	NA	NA	NA	NA	NA	NA
D_5__Thermocrispum	NA	NA	NA	NA	NA	NA
D_5__Lachnospiraceae UCG-001	NA	NA	NA	NA	NA	NA
D_5__Endobacter	NA	NA	NA	NA	NA	NA
D_5__Hypnocyclicus	NA	NA	NA	NA	NA	NA
D_4__Methylophilaceae	-0.003	0.026	0.0276	0.0438	0.044	0.0003
D_4__Anaerolineaceae - propagated 1	NA	NA	NA	NA	NA	NA
D_5__Pseudoflavitalea	NA	NA	NA	NA	NA	NA
D_4__Orbaceae - propagated 1	NA	NA	NA	NA	NA	NA
D_4__Schlesneriaceae	-0.0075	0.026	0.0276	0.0438	0.044	0.0022
D_5__Tyzzerella	NA	NA	NA	NA	NA	NA
D_3__Thalassobaculales - propagated 2	NA	NA	NA	NA	NA	NA
D_5__Anaerosporomusa	NA	NA	NA	NA	NA	NA
D_5__Holdemanella	NA	NA	NA	NA	NA	NA
D_3__MBA03 - propagated 2	NA	NA	NA	NA	NA	NA
D_4__Nannocystaceae	-0.0015	0.026	0.0355	0.0368	0.0371	0.0001
D_4__Bacteroidales RF16 group - propagat	NA	NA	NA	NA	NA	NA
D_5__Ornithobacterium	NA	NA	NA	NA	NA	NA
D_4__Cardiobacteriaceae	-0.0064	0.026	0.0474	0.1763	0.1804	0.0016
D_3__Obscuribacterales - propagated 2	-0.002	0.026	0.0276	0.0438	0.044	0.0002
D_5__Cellulosilyticum	NA	NA	NA	NA	NA	NA
D_5__Ruminococcaceae UCG-002	NA	NA	NA	NA	NA	NA
D_5__Thermobifida	NA	NA	NA	NA	NA	NA
D_5__Mobilicoccus	NA	NA	NA	NA	NA	NA
D_5__Cryomorpha	NA	NA	NA	NA	NA	NA
D_5__[Desulfobacterium] catecholicum gro	NA	NA	NA	NA	NA	NA
D_1__Armatimonadetes - propagated 4	NA	NA	NA	NA	NA	NA
D_5__Providencia	NA	NA	NA	NA	NA	NA
D_5__Myroides	NA	NA	NA	NA	NA	NA
D_5__Brumimicrobium	NA	NA	NA	NA	NA	NA
D_5__Pectobacterium	-0.0164	0.026	0.0608	0.0767	0.0854	0.0103
D_3__Subgroup 2 - propagated 2	NA	NA	NA	NA	NA	NA
D_5__Campylobacter	-0.0014	0.026	0.026	0.0306	0.0312	0.0001
D_4__Dermatophilaceae - propagated 1	NA	NA	NA	NA	NA	NA
D_5__Parabacteroides	NA	NA	NA	NA	NA	NA
D_5__Erythrobacter	NA	NA	NA	NA	NA	NA
D_5__Fastidiosipila	NA	NA	NA	NA	NA	NA
D_5__[Eubacterium] fissicatena group	NA	NA	NA	NA	NA	NA
D_5__Catenibacterium	-0.0067	0.026	0.0294	0.0309	0.062	0.0017
D_4__Holosporaceae - propagated 1	NA	NA	NA	NA	NA	NA
D_5__Paludibacter	-0.003	0.026	0.0355	0.0368	0.0371	0.0003
D_5__Meiothermus	NA	NA	NA	NA	NA	NA
D_5__Halanaerobium	NA	NA	NA	NA	NA	NA
D_5__Cystobacter	NA	NA	NA	NA	NA	NA
D_5__Fontimonas	NA	NA	NA	NA	NA	NA
D_5__Arcticibacter	NA	NA	NA	NA	NA	NA
D_5__Actinocorallia	NA	NA	NA	NA	NA	NA
D_5__Chroococcidiopsis PCC 7203	-0.0155	0.026	0.0694	0.082	0.2347	0.0092
D_5__Castellaniella	NA	NA	NA	NA	NA	NA
D_5__Geobacillus	NA	NA	NA	NA	NA	NA
D_4__HAW-RM37-2 - propagated 1	NA	NA	NA	NA	NA	NA
D_5__Capnocytophaga	-0.0017	0.026	0.0752	0.1103	0.1414	0.0001
D_4__F082 - propagated 1	NA	NA	NA	NA	NA	NA
D_5__Sulfurimonas	NA	NA	NA	NA	NA	NA
D_5__Megasphaera	NA	NA	NA	NA	NA	NA
D_5__Niastella	NA	NA	NA	NA	NA	NA
D_5__Hydrocarboniphaga	NA	NA	NA	NA	NA	NA
D_5__Kineosporia	NA	NA	NA	NA	NA	NA
D_5__Fusibacter	NA	NA	NA	NA	NA	NA
D_5__[Eubacterium] coprostanoligenes gro	NA	NA	NA	NA	NA	NA
D_5__Dorea	NA	NA	NA	NA	NA	NA
D_3__Nostocales - propagated 2	NA	NA	NA	NA	NA	NA
D_5__Thermicanus	-0.0033	0.026	0.0474	0.1763	0.1804	0.0004
D_5__Varibaculum	-0.0058	0.026	0.0392	0.0507	0.0612	0.0013
D_5__Methylophilus	-0.003	0.026	0.0276	0.0438	0.044	0.0003
D_3__Corynebacteriales - propagated 2	NA	NA	NA	NA	NA	NA
D_4__Nitriliruptoraceae - propagated 1	NA	NA	NA	NA	NA	NA
D_5__Hyphomicrobium	-0.003	0.026	0.0276	0.0438	0.044	0.0003
D_5__Candidatus Jidaibacter	NA	NA	NA	NA	NA	NA
D_5__Lachnoclostridium 5	NA	NA	NA	NA	NA	NA
D_5__Chroococcidiopsis SAG 2023	-0.0819	0.026	0.0729	0.073	0.0799	0.2573
D_5__Prosthecomicrobium	-0.003	0.026	0.0355	0.0368	0.0371	0.0003
D_5__Collinsella	NA	NA	NA	NA	NA	NA
D_5__Paraclostridium	NA	NA	NA	NA	NA	NA
D_5__Herbaspirillum	NA	NA	NA	NA	NA	NA
D_5__Pseudactinotalea	NA	NA	NA	NA	NA	NA
D_5__Enteractinococcus	NA	NA	NA	NA	NA	NA
D_5__Chishuiella	NA	NA	NA	NA	NA	NA
D_5__Pseudopedobacter	NA	NA	NA	NA	NA	NA
D_5__Azoarcus	NA	NA	NA	NA	NA	NA
D_5__Lihuaxuella	NA	NA	NA	NA	NA	NA
D_5__Virgibacillus	NA	NA	NA	NA	NA	NA
D_5__Nubsella	NA	NA	NA	NA	NA	NA
D_5__Aliidiomarina	NA	NA	NA	NA	NA	NA
D_5__Oribacterium	NA	NA	NA	NA	NA	NA
D_2__Gracilibacteria - propagated 3	NA	NA	NA	NA	NA	NA
D_5__Aurantimicrobium	NA	NA	NA	NA	NA	NA
D_5__Nocardia	NA	NA	NA	NA	NA	NA
D_5__Sulfuritalea	NA	NA	NA	NA	NA	NA
D_5__Marinospirillum	NA	NA	NA	NA	NA	NA
D_4__Peptococcaceae - propagated 1	NA	NA	NA	NA	NA	NA
D_5__MND1	NA	NA	NA	NA	NA	NA
D_5__Microcoleus SAG 1449-1a	NA	NA	NA	NA	NA	NA
D_3__CCM19a - propagated 2	NA	NA	NA	NA	NA	NA
D_5__Alkaliphilus	NA	NA	NA	NA	NA	NA
D_5__Schlesneria	-0.0075	0.026	0.0276	0.0438	0.044	0.0022
D_5__Rhodopseudomonas	NA	NA	NA	NA	NA	NA
D_5__Oligella	NA	NA	NA	NA	NA	NA
D_5__Deefgea	NA	NA	NA	NA	NA	NA
D_5__Ruminococcus 2	NA	NA	NA	NA	NA	NA
D_4__Desulfobulbaceae - propagated 1	NA	NA	NA	NA	NA	NA
D_3__Chitinophagales - propagated 2	NA	NA	NA	NA	NA	NA
D_5__Oxalobacter	NA	NA	NA	NA	NA	NA
D_5__Aeriscardovia	NA	NA	NA	NA	NA	NA
D_5__Janthinobacterium	NA	NA	NA	NA	NA	NA
D_5__Elusimicrobium	NA	NA	NA	NA	NA	NA
D_5__Thermobacillus	NA	NA	NA	NA	NA	NA
D_5__Vagococcus	-0.0188	0.026	0.0392	0.0507	0.0612	0.0136
D_5__Propionispira	NA	NA	NA	NA	NA	NA
D_5__Prevotella 9	-0.0049	0.026	0.0294	0.0309	0.062	0.0009
D_5__Acidaminobacter	NA	NA	NA	NA	NA	NA
D_5__Ochrobactrum	-0.0048	0.026	0.0276	0.0438	0.044	0.0009
D_5__Kytococcus	-0.0116	0.026	0.0286	0.0287	0.0287	0.0052
D_5__Salinisphaera	NA	NA	NA	NA	NA	NA
D_5__Quadrisphaera	NA	NA	NA	NA	NA	NA
D_3__M55-D21 - propagated 2	NA	NA	NA	NA	NA	NA
D_5__Brevibacillus	-0.0085	0.026	0.0608	0.0767	0.0854	0.0028
D_5__Chiayiivirga	NA	NA	NA	NA	NA	NA
D_5__Confluentibacter	NA	NA	NA	NA	NA	NA
D_5__Neoasaia	NA	NA	NA	NA	NA	NA
D_5__Yaniella	NA	NA	NA	NA	NA	NA
D_5__Tenacibaculum	NA	NA	NA	NA	NA	NA
D_5__Deinococcus	NA	NA	NA	NA	NA	NA
D_5__Nannocystis	-0.0015	0.026	0.0355	0.0368	0.0371	0.0001
D_5__Modestobacter	-0.0092	0.026	0.0752	0.1103	0.1414	0.0033
D_5__UBA6140	NA	NA	NA	NA	NA	NA
D_5__Ignavigranum	-0.0033	0.026	0.0752	0.1103	0.1414	0.0004
D_4__COB P4-1 termite group - propagated	NA	NA	NA	NA	NA	NA
D_5__Parvibaculum	NA	NA	NA	NA	NA	NA
D_5__Rhodocista sp. SCSIO 13435	NA	NA	NA	NA	NA	NA
D_5__Leuconostoc	-0.01	0.026	0.0729	0.073	0.0799	0.0038
D_5__Candidatus Nitrocosmicus	NA	NA	NA	NA	NA	NA
D_5__Sterolibacterium	NA	NA	NA	NA	NA	NA
D_5__Anaerocolumna	NA	NA	NA	NA	NA	NA
D_5__Cardiobacterium	-0.0064	0.026	0.0474	0.1763	0.1804	0.0016
D_5__Listeria	NA	NA	NA	NA	NA	NA
D_5__Hyphomonas	NA	NA	NA	NA	NA	NA
D_5__Tolumonas	NA	NA	NA	NA	NA	NA
D_5__Candidatus Kinetoplastibacterium	NA	NA	NA	NA	NA	NA
D_5__Megamonas	-0.0191	0.026	0.0294	0.0309	0.062	0.014
D_5__Janibacter	-0.005	0.026	0.0393	0.0423	0.0709	0.0009
D_5__OLB12	NA	NA	NA	NA	NA	NA
D_5__Telmatocola	NA	NA	NA	NA	NA	NA
D_5__Qipengyuania	-0.0092	0.026	0.0276	0.0438	0.044	0.0032
D_4__Reyranellaceae - propagated 1	NA	NA	NA	NA	NA	NA
D_5__Alcaligenes	-0.0044	0.026	0.0355	0.0368	0.0371	0.0007
D_5__Methylocella	NA	NA	NA	NA	NA	NA
D_5__Tumebacillus	NA	NA	NA	NA	NA	NA
D_5__Arenibacter	NA	NA	NA	NA	NA	NA
D_5__Cellulosimicrobium	NA	NA	NA	NA	NA	NA
D_5__Ignatzschineria	NA	NA	NA	NA	NA	NA
D_5__Siphonobacter	NA	NA	NA	NA	NA	NA
D_5__Pseudorhodoplanes	NA	NA	NA	NA	NA	NA
D_5__Clostridium sensu stricto 12	NA	NA	NA	NA	NA	NA
D_5__Sporomusa	NA	NA	NA	NA	NA	NA
D_4__Balneolaceae - propagated 1	NA	NA	NA	NA	NA	NA
D_5__Lachnospiraceae UCG-004	NA	NA	NA	NA	NA	NA
D_5__Abiotrophia	-0.0025	0.026	0.0752	0.1103	0.1414	0.0002
D_2__MVP-15 - propagated 3	NA	NA	NA	NA	NA	NA
D_4__Cyclobacteriaceae - propagated 1	NA	NA	NA	NA	NA	NA
D_5__Flaviaesturariibacter	NA	NA	NA	NA	NA	NA
D_5__Caulobacter	0.0302	0.0244	0.1246	0.1286	0.1311	0.0374
D_5__Candidatus Paracaedibacter	NA	NA	NA	NA	NA	NA
D_5__Sphingoaurantiacus	NA	NA	NA	NA	NA	NA
D_5__Sphingobacterium	0.1461	0.0239	0.0455	0.1719	0.1857	0.8944
D_5__Marinilutecoccus	NA	NA	NA	NA	NA	NA
D_5__Ruminiclostridium 9	NA	NA	NA	NA	NA	NA
D_5__W5053	NA	NA	NA	NA	NA	NA
D_5__Halomonas	0.0157	0.0239	0.0671	0.0738	0.1021	0.0104
D_5__candidate division SR1 bacterium MG	NA	NA	NA	NA	NA	NA
D_3__PLTA13 - propagated 2	NA	NA	NA	NA	NA	NA
D_5__Finegoldia	0.0135	0.0223	0.0269	0.1222	0.1476	0.0082
D_5__Frederiksenia	NA	NA	NA	NA	NA	NA
D_5__Anaerococcus	0.0268	0.0218	0.0816	0.0907	0.0956	0.033
D_5__Oceanisphaera	NA	NA	NA	NA	NA	NA
D_4__Fimbriimonadaceae - propagated 1	NA	NA	NA	NA	NA	NA
D_5__Luteibacter	NA	NA	NA	NA	NA	NA
D_5__Weissella	0.0133	0.0197	0.0212	0.0243	0.2937	0.0089
D_5__Aminobacter	NA	NA	NA	NA	NA	NA
D_5__Calothrix PCC-6303	NA	NA	NA	NA	NA	NA
D_5__Anaerosporobacter	NA	NA	NA	NA	NA	NA
D_5__Micropruina	NA	NA	NA	NA	NA	NA
D_5__Dehalobacter	NA	NA	NA	NA	NA	NA
D_5__Enterorhabdus	NA	NA	NA	NA	NA	NA
D_5__Altererythrobacter	0.0494	0.0157	0.0252	0.1402	0.1403	0.1551
D_5__RB41	NA	NA	NA	NA	NA	NA
D_5__Blvii28 wastewater-sludge group	NA	NA	NA	NA	NA	NA
D_2__Negativicutes	0.0392	0.0151	0.0212	0.0799	0.0831	0.102
D_5__Parvibacter	NA	NA	NA	NA	NA	NA
D_5__Halococcus	NA	NA	NA	NA	NA	NA
D_5__Thauera	NA	NA	NA	NA	NA	NA
D_5__Desulfovermiculus	NA	NA	NA	NA	NA	NA
D_5__JGI 0001001-H03	NA	NA	NA	NA	NA	NA
D_3__Selenomonadales	0.0392	0.0151	0.0212	0.0799	0.0831	0.102
D_3__Cytophagales - propagated 2	NA	NA	NA	NA	NA	NA
D_5__Pseudoalteromonas	NA	NA	NA	NA	NA	NA
D_3__Puniceispirillales - propagated 2	NA	NA	NA	NA	NA	NA
D_5__Proteiniclasticum	NA	NA	NA	NA	NA	NA
D_3__Rickettsiales - propagated 2	NA	NA	NA	NA	NA	NA
D_4__Longimicrobiaceae - propagated 1	NA	NA	NA	NA	NA	NA
D_5__Gottschalkia	NA	NA	NA	NA	NA	NA
D_4__Diplorickettsiaceae - propagated 1	NA	NA	NA	NA	NA	NA
D_5__Saccharomonospora	NA	NA	NA	NA	NA	NA
D_5__Candidatus Rhabdochlamydia	NA	NA	NA	NA	NA	NA
D_5__Chitinibacter	NA	NA	NA	NA	NA	NA
D_5__Desulfosporosinus	NA	NA	NA	NA	NA	NA
D_5__Mumia	NA	NA	NA	NA	NA	NA
D_5__Blastomonas	NA	NA	NA	NA	NA	NA
D_2__V2072-189E03 - propagated 3	NA	NA	NA	NA	NA	NA
D_5__Williamsia	NA	NA	NA	NA	NA	NA
D_4__Veillonellaceae	0.0392	0.0151	0.0212	0.0799	0.0831	0.102
D_5__Salinimicrobium	NA	NA	NA	NA	NA	NA
D_3__Frankiales	0.0764	0.0147	0.0513	0.0617	0.0692	0.3963
D_5__Agromyces	0.0761	0.014	0.0158	0.0223	0.0438	0.4126
D_5__Zymobacter	NA	NA	NA	NA	NA	NA
D_3__Reyranellales	0.0609	0.0128	0.0376	0.1176	0.1176	0.2902
D_3__Elsterales - propagated 2	NA	NA	NA	NA	NA	NA
D_5__Oscillibacter	NA	NA	NA	NA	NA	NA
D_5__Kingella	NA	NA	NA	NA	NA	NA
D_5__Nitrosospira	NA	NA	NA	NA	NA	NA
D_4__Barnesiellaceae - propagated 1	NA	NA	NA	NA	NA	NA
D_5__Symbiobacterium	NA	NA	NA	NA	NA	NA
D_1__GAL15 - propagated 4	NA	NA	NA	NA	NA	NA
D_4__Reyranellaceae	0.0609	0.0128	0.0376	0.1176	0.1176	0.2902
D_5__Camelimonas	NA	NA	NA	NA	NA	NA
D_5__Reyranella	0.0609	0.0128	0.0376	0.1176	0.1176	0.2902
D_5__Buchnera	NA	NA	NA	NA	NA	NA
D_5__Ezakiella	0.0095	0.0122	0.0125	0.1155	0.1166	0.0073
D_2__Bacilli - propagated 3	NA	NA	NA	NA	NA	NA
D_2__Oxyphotobacteria	0.0796	0.012	0.0991	0.1811	0.2046	0.5267
D_4__Rikenellaceae - propagated 1	NA	NA	NA	NA	NA	NA
D_3__Nostocales	0.0796	0.012	0.0991	0.1811	0.2046	0.5267
D_5__AKIW659	NA	NA	NA	NA	NA	NA
D_5__Marinomonas	NA	NA	NA	NA	NA	NA
D_5__Demequina	NA	NA	NA	NA	NA	NA
D_5__Paludisphaera	NA	NA	NA	NA	NA	NA
D_4__Xanthomonadaceae	0.0975	0.012	0.1072	0.1221	0.1433	0.7929
D_5__Desulfomicrobium	NA	NA	NA	NA	NA	NA
D_4__Nostocaceae - propagated 1	NA	NA	NA	NA	NA	NA
D_5__Peptostreptococcus	NA	NA	NA	NA	NA	NA
D_5__Rummeliibacillus	NA	NA	NA	NA	NA	NA
D_5__Hydrogenoanaerobacterium	NA	NA	NA	NA	NA	NA
D_5__possible genus 04	NA	NA	NA	NA	NA	NA
D_5__Wohlfahrtiimonas	NA	NA	NA	NA	NA	NA
D_5__Actinophytocola	NA	NA	NA	NA	NA	NA
D_5__Thermoanaerobacter	NA	NA	NA	NA	NA	NA
D_5__Sanguibacter	NA	NA	NA	NA	NA	NA
D_4__NS11-12 marine group - propagated 1	NA	NA	NA	NA	NA	NA
D_5__Amnibacterium	NA	NA	NA	NA	NA	NA
D_5__dgA-11 gut group	NA	NA	NA	NA	NA	NA
D_5__Syntrophomonas	NA	NA	NA	NA	NA	NA
D_5__Coprothermobacter	NA	NA	NA	NA	NA	NA
D_4__AB1 - propagated 1	NA	NA	NA	NA	NA	NA
D_5__Afipia	NA	NA	NA	NA	NA	NA
D_3__EUB33-2 - propagated 2	NA	NA	NA	NA	NA	NA
D_5__Actinomycetospora	NA	NA	NA	NA	NA	NA
D_5__Alishewanella	NA	NA	NA	NA	NA	NA
D_5__Rhodovastum	NA	NA	NA	NA	NA	NA
D_5__Methanosaeta	NA	NA	NA	NA	NA	NA
D_5__Dolosicoccus	NA	NA	NA	NA	NA	NA
D_5__Tepidimicrobium	NA	NA	NA	NA	NA	NA
D_4__Magnetospiraceae - propagated 1	NA	NA	NA	NA	NA	NA
D_4__Family XI - propagated 1	NA	NA	NA	NA	NA	NA
D_5__Ferribacterium	NA	NA	NA	NA	NA	NA
D_3__EPR3968-O8a-Bc78 - propagated 2	NA	NA	NA	NA	NA	NA
D_4__Archangiaceae - propagated 1	NA	NA	NA	NA	NA	NA
D_5__Caldibacillus	NA	NA	NA	NA	NA	NA
D_5__Nordella	NA	NA	NA	NA	NA	NA
D_5__Prevotella 2	NA	NA	NA	NA	NA	NA
D_5__Ruminococcaceae UCG-010	NA	NA	NA	NA	NA	NA
D_4__Nannocystaceae - propagated 1	NA	NA	NA	NA	NA	NA
D_5__Corticicoccus	NA	NA	NA	NA	NA	NA
D_5__Kushneria	NA	NA	NA	NA	NA	NA
D_5__Anaerobacillus	NA	NA	NA	NA	NA	NA
D_5__Weeksella	NA	NA	NA	NA	NA	NA
D_5__OM60(NOR5) clade	NA	NA	NA	NA	NA	NA
D_4__T34 - propagated 1	NA	NA	NA	NA	NA	NA
D_5__Propionivibrio	NA	NA	NA	NA	NA	NA
D_5__Lachnospiraceae UCG-003	NA	NA	NA	NA	NA	NA
D_1__Cyanobacteria	0.0776	0.0115	0.0991	0.18	0.2035	0.5257
D_3__Thermales	0.0105	0.0115	0.0617	0.1387	0.1394	0.0095
D_5__Domibacillus	NA	NA	NA	NA	NA	NA
D_5__Desulfitobacterium	NA	NA	NA	NA	NA	NA
D_5__Acetivibrio	NA	NA	NA	NA	NA	NA
D_5__Pseudaminobacter	NA	NA	NA	NA	NA	NA
D_5__Pandoraea	NA	NA	NA	NA	NA	NA
D_5__Draconibacterium	NA	NA	NA	NA	NA	NA
D_5__H1	NA	NA	NA	NA	NA	NA
D_5__Candidatus Udaeobacter	NA	NA	NA	NA	NA	NA
D_5__Shewanella	NA	NA	NA	NA	NA	NA
D_4__Streptosporangiaceae - propagated 1	NA	NA	NA	NA	NA	NA
D_4__Thermaceae	0.0105	0.0115	0.0617	0.1387	0.1394	0.0095
D_5__Phascolarctobacterium	NA	NA	NA	NA	NA	NA
D_5__SH-PL14	NA	NA	NA	NA	NA	NA
D_5__Aquaspirillum	NA	NA	NA	NA	NA	NA
D_5__Thermus	0.0105	0.0115	0.0617	0.1387	0.1394	0.0095
D_5__Oligoflexus	NA	NA	NA	NA	NA	NA
D_5__Pseudoxanthomonas	-0.082	0.0101	0.0678	0.0695	0.078	0.666
D_5__Methyloversatilis	NA	NA	NA	NA	NA	NA
D_5__Noviherbaspirillum	NA	NA	NA	NA	NA	NA
D_4__Clostridiaceae 1	0.021	0.01	0.0247	0.0744	0.0746	0.044
D_5__IS-44	NA	NA	NA	NA	NA	NA
D_5__Belnapia	NA	NA	NA	NA	NA	NA
D_5__Aminivibrio	NA	NA	NA	NA	NA	NA
D_5__Blastococcus	0.0349	0.0099	0.0234	0.0282	0.0282	0.1228
D_4__Dysgonomonadaceae - propagated 1	NA	NA	NA	NA	NA	NA
D_4__Promicromonosporaceae - propagated	NA	NA	NA	NA	NA	NA
D_1__Proteobacteria - propagated 4	NA	NA	NA	NA	NA	NA
D_3__Xanthomonadales	0.0858	0.0093	0.0949	0.1108	0.1404	0.7927
D_4__Fusobacteriaceae	0.0066	0.0092	0.0346	0.1423	0.1484	0.0047
D_5__Fusicatenibacter	NA	NA	NA	NA	NA	NA
D_4__Victivallaceae - propagated 1	NA	NA	NA	NA	NA	NA
D_5__Fusobacterium	0.0066	0.0092	0.0346	0.1423	0.1484	0.0047
D_5__Methanocorpusculum	NA	NA	NA	NA	NA	NA
D_5__Dokdonella	-0.0152	0.0084	0.0135	0.0136	0.0388	0.0275
D_4__Chroococcidiopsaceae	0.0625	0.0076	0.0933	0.1996	0.2223	0.5123
D_4__A0839 - propagated 1	NA	NA	NA	NA	NA	NA
D_3__Cellvibrionales	0.0053	0.0071	0.0079	0.0185	0.2311	0.004
D_5__Rhodocytophaga	NA	NA	NA	NA	NA	NA
D_5__Saccharibacillus	NA	NA	NA	NA	NA	NA
D_5__CAG-56	NA	NA	NA	NA	NA	NA
D_5__Aquicella	NA	NA	NA	NA	NA	NA
D_5__Filomicrobium	NA	NA	NA	NA	NA	NA
D_5__Actinobacillus	NA	NA	NA	NA	NA	NA
D_5__Porphyrobacter	NA	NA	NA	NA	NA	NA
D_5__KCM-B-112	NA	NA	NA	NA	NA	NA
D_5__Fibrobacter	NA	NA	NA	NA	NA	NA
D_5__Acidomonas	NA	NA	NA	NA	NA	NA
D_5__Geobacter	NA	NA	NA	NA	NA	NA
D_5__Constrictibacter	NA	NA	NA	NA	NA	NA
D_5__Gracilibacillus	NA	NA	NA	NA	NA	NA
D_5__Lachnospiraceae UCG-008	NA	NA	NA	NA	NA	NA
D_4__Nocardiopsaceae - propagated 1	NA	NA	NA	NA	NA	NA
D_5__Desulfatiferula	NA	NA	NA	NA	NA	NA
D_4__Family XII - propagated 1	NA	NA	NA	NA	NA	NA
D_5__Inhella	NA	NA	NA	NA	NA	NA
D_5__F0332	NA	NA	NA	NA	NA	NA
D_4__Cellvibrionaceae	0.0053	0.0071	0.0079	0.0185	0.2311	0.004
D_5__Serratia	NA	NA	NA	NA	NA	NA
D_5__Smaragdicoccus	NA	NA	NA	NA	NA	NA
D_5__Cellvibrio	0.0053	0.0071	0.0079	0.0185	0.2311	0.004
D_3__Lactobacillales	0.1579	0.0066	0.0176	0.0343	0.0495	3.7957
D_3__Candidatus Shapirobacteria - propag	NA	NA	NA	NA	NA	NA
D_5__Achromobacter	0.0119	0.0066	0.0541	0.0654	0.1026	0.0213
D_5__Actinomadura	NA	NA	NA	NA	NA	NA
D_5__Acetoanaerobium	NA	NA	NA	NA	NA	NA
D_3__Flavobacteriales - propagated 2	NA	NA	NA	NA	NA	NA
D_3__Vampirovibrionales - propagated 2	NA	NA	NA	NA	NA	NA
D_5__HdN1	NA	NA	NA	NA	NA	NA
D_5__Coprococcus 3	NA	NA	NA	NA	NA	NA
D_5__Algoriphagus	NA	NA	NA	NA	NA	NA
D_5__Acetobacterium	NA	NA	NA	NA	NA	NA
D_4__Micavibrionaceae - propagated 1	NA	NA	NA	NA	NA	NA
D_5__Acidocella	NA	NA	NA	NA	NA	NA
D_5__Flectobacillus	NA	NA	NA	NA	NA	NA
D_5__Candidatus Falkowbacteria bacterium	NA	NA	NA	NA	NA	NA
D_5__Fructobacillus	NA	NA	NA	NA	NA	NA
D_5__Lachnospira	NA	NA	NA	NA	NA	NA
D_5__Pseudobacteroides	NA	NA	NA	NA	NA	NA
D_5__Xanthomonas	NA	NA	NA	NA	NA	NA
D_5__Phyllobacterium	NA	NA	NA	NA	NA	NA
D_5__Alkalibacillus	NA	NA	NA	NA	NA	NA
D_5__Haloechinothrix	NA	NA	NA	NA	NA	NA
D_5__Marinimicrobium	NA	NA	NA	NA	NA	NA
D_4__Xanthomonadaceae - propagated 1	-0.0112	0.0064	0.0064	0.0642	0.0735	0.0196
D_5__Proteus	NA	NA	NA	NA	NA	NA
D_5__Gemmata	NA	NA	NA	NA	NA	NA
D_4__Devosiaceae	0.0366	0.0056	0.006	0.1495	0.1519	0.2414
D_5__Rhodoferax	NA	NA	NA	NA	NA	NA
D_5__Solobacterium	NA	NA	NA	NA	NA	NA
D_3__PeM15 - propagated 2	NA	NA	NA	NA	NA	NA
D_5__Brochothrix	NA	NA	NA	NA	NA	NA
D_3__Ga0077536 - propagated 2	NA	NA	NA	NA	NA	NA
D_5__Devosia	0.0366	0.0056	0.006	0.1495	0.1519	0.2414
D_4__Geodermatophilaceae	0.0257	0.0053	0.0117	0.0215	0.0225	0.124
D_5__FD2005	NA	NA	NA	NA	NA	NA
D_5__Catellicoccus	NA	NA	NA	NA	NA	NA
D_5__Edaphobacter	NA	NA	NA	NA	NA	NA
D_4__Frankiaceae - propagated 1	NA	NA	NA	NA	NA	NA
D_5__Alkanindiges	NA	NA	NA	NA	NA	NA
D_5__Alkalibacter	NA	NA	NA	NA	NA	NA
D_4__Amoebophilaceae	0.0276	0.0047	0.007	0.0269	0.0302	0.1626
D_5__Chromobacterium	NA	NA	NA	NA	NA	NA
D_5__Granulicatella	NA	NA	NA	NA	NA	NA
D_5__Mobilitalea	NA	NA	NA	NA	NA	NA
D_5__Planktosalinus	NA	NA	NA	NA	NA	NA
D_3__Alteromonadales - propagated 2	NA	NA	NA	NA	NA	NA
D_5__Lacticigenium	NA	NA	NA	NA	NA	NA
D_5__Candidatus Cardinium	0.0276	0.0047	0.007	0.0269	0.0302	0.1626
D_5__Candidatus Ovatusbacter	NA	NA	NA	NA	NA	NA
D_5__Chryseolinea	NA	NA	NA	NA	NA	NA
D_3__Run-SP154 - propagated 2	NA	NA	NA	NA	NA	NA
D_3__Paracaedibacterales	0.0127	0.0041	0.0041	0.0695	0.3258	0.0393
D_4__Paracaedibacteraceae	0.0127	0.0041	0.0041	0.0695	0.3258	0.0393
D_4__Paracaedibacteraceae - propagated 1	0.0127	0.0041	0.0041	0.0695	0.3258	0.0393
D_5__Ruminococcaceae UCG-004	NA	NA	NA	NA	NA	NA
D_5__Bartonella	NA	NA	NA	NA	NA	NA
D_5__Lautropia	-0.0016	0.0038	0.0324	0.0519	0.0699	0.0007
D_5__Denitratisoma	NA	NA	NA	NA	NA	NA
D_5__Tepidiphilus	NA	NA	NA	NA	NA	NA
D_4__Holophagaceae - propagated 1	NA	NA	NA	NA	NA	NA
D_5__Hydrogenophaga	0.026	0.0028	0.1479	0.2036	0.2348	0.2389
D_4__Spirosomaceae - propagated 1	NA	NA	NA	NA	NA	NA
D_4__Caedibacteraceae - propagated 1	NA	NA	NA	NA	NA	NA
D_5__Arachidicoccus	NA	NA	NA	NA	NA	NA
D_5__Myxococcus	NA	NA	NA	NA	NA	NA
D_5__Stella	NA	NA	NA	NA	NA	NA
D_5__Stomatobaculum	NA	NA	NA	NA	NA	NA
D_5__Dactylosporangium	NA	NA	NA	NA	NA	NA
D_5__Arsenophonus	NA	NA	NA	NA	NA	NA
D_5__Arthronema SAG 12.89	NA	NA	NA	NA	NA	NA
D_5__Jonesia	NA	NA	NA	NA	NA	NA
D_5__Alkalibacterium	NA	NA	NA	NA	NA	NA
D_5__Lutispora	NA	NA	NA	NA	NA	NA
D_5__[Eubacterium] cellulosolvens group	NA	NA	NA	NA	NA	NA
D_5__Rivicola	NA	NA	NA	NA	NA	NA
D_5__Acidipila	NA	NA	NA	NA	NA	NA
D_5__Helicobacter	NA	NA	NA	NA	NA	NA
D_5__Desemzia	NA	NA	NA	NA	NA	NA
D_3__Chthoniobacterales	0.0038	0.0018	0.1553	0.1554	0.1562	0.0079
D_5__Planctomicrobium	NA	NA	NA	NA	NA	NA
D_5__Vicinamibacter	NA	NA	NA	NA	NA	NA
D_5__Faecalibacterium	NA	NA	NA	NA	NA	NA
D_5__Agathobacter	NA	NA	NA	NA	NA	NA
D_5__Apibacter	NA	NA	NA	NA	NA	NA
D_4__B1-7BS - propagated 1	NA	NA	NA	NA	NA	NA
D_5__Paeniglutamicibacter	NA	NA	NA	NA	NA	NA
D_5__bacterium YC-LK-LKJ22	NA	NA	NA	NA	NA	NA
D_4__Terrimicrobiaceae	0.0038	0.0018	0.1553	0.1554	0.1562	0.0079
D_5__Ureibacillus	NA	NA	NA	NA	NA	NA
D_5__Eremococcus	NA	NA	NA	NA	NA	NA
D_5__Vitellibacter	NA	NA	NA	NA	NA	NA
D_5__Prevotella 6	NA	NA	NA	NA	NA	NA
D_4__Methylophilaceae - propagated 1	NA	NA	NA	NA	NA	NA
D_5__Papillibacter	NA	NA	NA	NA	NA	NA
D_5__Terrimicrobium	0.0038	0.0018	0.1553	0.1554	0.1562	0.0079
D_5__Lachnoclostridium	NA	NA	NA	NA	NA	NA
D_3__Gammaproteobacteria Incertae Sedis	NA	NA	NA	NA	NA	NA
D_4__Enterococcaceae - propagated 1	NA	NA	NA	NA	NA	NA
D_5__Uliginosibacterium	NA	NA	NA	NA	NA	NA
D_5__Trichococcus	NA	NA	NA	NA	NA	NA
D_5__Prevotellaceae UCG-003	NA	NA	NA	NA	NA	NA
D_4__Rhodanobacteraceae	-0.0061	0.0013	0.0054	0.0103	0.0389	0.0291
D_5__Amphiplicatus	NA	NA	NA	NA	NA	NA
D_5__Lachnospiraceae UCG-002	NA	NA	NA	NA	NA	NA
D_5__Fibrella	NA	NA	NA	NA	NA	NA
D_5__Lachnospiraceae UCG-010	NA	NA	NA	NA	NA	NA
D_5__Angelakisella	NA	NA	NA	NA	NA	NA
D_5__Clostridium sensu stricto 7	NA	NA	NA	NA	NA	NA
D_5__Phormidesmis ANT.L52.6	NA	NA	NA	NA	NA	NA
D_5__Agrococcus	NA	NA	NA	NA	NA	NA
D_5__Saccharum hybrid cultivar	NA	NA	NA	NA	NA	NA
D_4__Gallionellaceae - propagated 1	NA	NA	NA	NA	NA	NA
D_5__XBB1006	NA	NA	NA	NA	NA	NA
D_5__Thiovirga	NA	NA	NA	NA	NA	NA
D_5__Gelidibacter	NA	NA	NA	NA	NA	NA
D_5__Vibrio	NA	NA	NA	NA	NA	NA
D_4__Halomonadaceae - propagated 1	NA	NA	NA	NA	NA	NA
D_5__Nodosilinea PCC-7104	NA	NA	NA	NA	NA	NA
D_5__Cesiribacter	NA	NA	NA	NA	NA	NA
D_5__Intestinimonas	NA	NA	NA	NA	NA	NA
D_5__Muricoccus	NA	NA	NA	NA	NA	NA
D_5__Halalkalicoccus	NA	NA	NA	NA	NA	NA
D_5__Labrys	NA	NA	NA	NA	NA	NA
D_3__Candidatus Falkowbacteria - propaga	NA	NA	NA	NA	NA	NA
D_5__Polynucleobacter	NA	NA	NA	NA	NA	NA
D_5__Dongia	NA	NA	NA	NA	NA	NA
D_5__Mannheimia	NA	NA	NA	NA	NA	NA
D_5__Filimonas	NA	NA	NA	NA	NA	NA
D_4__Leuconostocaceae	0.0033	0.0009	0.0086	0.0106	0.2496	0.0123
D_4__Arenicellaceae - propagated 1	NA	NA	NA	NA	NA	NA
D_4__Bacteriovoracaceae - propagated 1	NA	NA	NA	NA	NA	NA
D_5__Desulforegula	NA	NA	NA	NA	NA	NA
D_3__KI89A clade - propagated 2	NA	NA	NA	NA	NA	NA
D_5__Thermotunica	NA	NA	NA	NA	NA	NA
D_5__Sandarakinorhabdus	NA	NA	NA	NA	NA	NA
D_5__Intestinibacter	NA	NA	NA	NA	NA	NA
D_5__Fonticella	NA	NA	NA	NA	NA	NA
D_5__Thermopolyspora	NA	NA	NA	NA	NA	NA
D_4__Rubritaleaceae	-0.0025	0.0008	0.1022	0.144	0.2166	0.0077
D_3__Methanomicrobiales - propagated 2	NA	NA	NA	NA	NA	NA
D_5__Herpetosiphon	NA	NA	NA	NA	NA	NA
D_5__Luteolibacter	-0.0025	0.0008	0.1022	0.144	0.2166	0.0077
D_4__Marinifilaceae - propagated 1	NA	NA	NA	NA	NA	NA
D_5__Aliihoeflea	NA	NA	NA	NA	NA	NA
D_4__Bacteroidetes BD2-2 - propagated 1	NA	NA	NA	NA	NA	NA
D_5__Elizabethkingia	NA	NA	NA	NA	NA	NA
D_4__Methylomonaceae - propagated 1	NA	NA	NA	NA	NA	NA
D_5__Photobacterium	NA	NA	NA	NA	NA	NA
D_5__Saccharopolyspora rectivirgula	NA	NA	NA	NA	NA	NA
D_5__Shinella	-0.0233	0.0007	0.0853	0.1005	0.1118	0.7744
D_5__Ferriphaselus	NA	NA	NA	NA	NA	NA
D_5__Immundisolibacter	NA	NA	NA	NA	NA	NA
D_5__Amphibacillus	NA	NA	NA	NA	NA	NA
D_5__Syner-01	NA	NA	NA	NA	NA	NA
D_3__Cellvibrionales - propagated 2	NA	NA	NA	NA	NA	NA
D_5__Psychrobacillus	NA	NA	NA	NA	NA	NA
D_5__Candidatus Phytoplasma	NA	NA	NA	NA	NA	NA
D_5__Epulopiscium	NA	NA	NA	NA	NA	NA
D_5__Meniscus	NA	NA	NA	NA	NA	NA
D_5__[Agitococcus] lubricus group	NA	NA	NA	NA	NA	NA
D_5__Wenzhouxiangella	NA	NA	NA	NA	NA	NA
D_5__Johnsonella	NA	NA	NA	NA	NA	NA
D_5__Desulfuribacillus	NA	NA	NA	NA	NA	NA
D_5__Kribbella	NA	NA	NA	NA	NA	NA
D_4__AKYG1722 - propagated 1	NA	NA	NA	NA	NA	NA
D_2__Sericytochromatia - propagated 3	NA	NA	NA	NA	NA	NA
D_5__Zunongwangia	NA	NA	NA	NA	NA	NA
D_4__Halococcaceae - propagated 1	NA	NA	NA	NA	NA	NA
D_5__AAP99	NA	NA	NA	NA	NA	NA
D_4__Nakamurellaceae	-0.0119	0.0005	0.0271	0.1128	0.1366	0.2825
D_5__Nakamurella	-0.0119	0.0005	0.0271	0.1128	0.1366	0.2825
D_5__Lachnospiraceae NK4A136 group	NA	NA	NA	NA	NA	NA
D_5__Bryocella	NA	NA	NA	NA	NA	NA
D_5__GCA-900066225	NA	NA	NA	NA	NA	NA
D_5__Advenella	NA	NA	NA	NA	NA	NA
D_3__Candidatus Kaiserbacteria - propaga	NA	NA	NA	NA	NA	NA
D_4__Gracilibacteraceae - propagated 1	NA	NA	NA	NA	NA	NA
D_5__Alicyclobacillus	NA	NA	NA	NA	NA	NA
D_4__Solirubrobacteraceae - propagated 1	NA	NA	NA	NA	NA	NA
D_5__Streptomonospora	NA	NA	NA	NA	NA	NA
D_5__Coxiella	NA	NA	NA	NA	NA	NA
D_5__Granulicella	NA	NA	NA	NA	NA	NA
D_5__Nevskia	-0.0028	0.0004	0.0507	0.1135	0.1172	0.0193
D_5__Sodalis	NA	NA	NA	NA	NA	NA
D_5__Subsaxibacter	NA	NA	NA	NA	NA	NA
D_5__Alkanibacter	NA	NA	NA	NA	NA	NA
D_5__Aliicoccus	NA	NA	NA	NA	NA	NA
D_5__Alkalibaculum	NA	NA	NA	NA	NA	NA
D_5__Polaribacter	NA	NA	NA	NA	NA	NA
D_4__Hydrogenophilaceae - propagated 1	NA	NA	NA	NA	NA	NA
D_5__Alteromonas	NA	NA	NA	NA	NA	NA
D_5__Rubrivirga	NA	NA	NA	NA	NA	NA
D_5__Eikenella	NA	NA	NA	NA	NA	NA
D_3__Isosphaerales	-0.0012	0.0003	0.0061	0.0358	0.0425	0.0039
D_5__Rhodoplanes	NA	NA	NA	NA	NA	NA
D_5__Thermoanaerobacterium	NA	NA	NA	NA	NA	NA
D_5__Clostridium sensu stricto 6	NA	NA	NA	NA	NA	NA
D_4__Isosphaeraceae	-0.0012	0.0003	0.0061	0.0358	0.0425	0.0039
D_5__Catenuloplanes	NA	NA	NA	NA	NA	NA
D_5__Ruminofilibacter	NA	NA	NA	NA	NA	NA
D_5__Allisonella	NA	NA	NA	NA	NA	NA
D_5__Paeniclostridium	NA	NA	NA	NA	NA	NA
D_5__Chitinivorax	NA	NA	NA	NA	NA	NA
D_5__Brevifollis	NA	NA	NA	NA	NA	NA
D_5__Sulfurospirillum	NA	NA	NA	NA	NA	NA
D_4__Peptostreptococcaceae - propagated	NA	NA	NA	NA	NA	NA
D_5__Amycolatopsis	NA	NA	NA	NA	NA	NA
D_5__Kandleria	NA	NA	NA	NA	NA	NA
D_5__Candidatus Megaira	NA	NA	NA	NA	NA	NA
D_4__env.OPS 17	-0.0005	0.0003	0.0468	0.1127	0.1137	0.0008
D_5__Sulfurovum	NA	NA	NA	NA	NA	NA
D_5__Singulisphaera	-0.0012	0.0003	0.0061	0.0358	0.0425	0.0039
D_3__WN-HWB-116 - propagated 2	NA	NA	NA	NA	NA	NA
D_5__Aeribacillus	NA	NA	NA	NA	NA	NA
D_5__CHKCI001	NA	NA	NA	NA	NA	NA
D_4__Nitrosomonadaceae - propagated 1	NA	NA	NA	NA	NA	NA
D_5__Prauserella	NA	NA	NA	NA	NA	NA
D_4__env.OPS 17 - propagated 1	-0.0005	0.0003	0.0468	0.1127	0.1137	0.0008
D_5__Sva0996 marine group	NA	NA	NA	NA	NA	NA
D_5__[Aquaspirillum] arcticum group	NA	NA	NA	NA	NA	NA
D_5__Tannerella	NA	NA	NA	NA	NA	NA
D_5__Fluviicoccus	NA	NA	NA	NA	NA	NA
D_5__Tabrizicola	NA	NA	NA	NA	NA	NA
D_5__Dialister	0.0006	0.0003	0.0197	0.0671	0.0786	0.0011
D_5__Nibribacter	NA	NA	NA	NA	NA	NA
D_5__[Eubacterium] eligens group	NA	NA	NA	NA	NA	NA
D_5__Muricauda	NA	NA	NA	NA	NA	NA
D_5__Eoetvoesia	NA	NA	NA	NA	NA	NA
D_5__Hydrogenophilus	NA	NA	NA	NA	NA	NA
D_5__Hansschlegelia	NA	NA	NA	NA	NA	NA
D_4__Isosphaeraceae - propagated 1	NA	NA	NA	NA	NA	NA
D_5__Aquisphaera	NA	NA	NA	NA	NA	NA
D_5__Sulfurifustis	NA	NA	NA	NA	NA	NA
D_4__mle1-27 - propagated 1	NA	NA	NA	NA	NA	NA
D_5__Haloterrigena	NA	NA	NA	NA	NA	NA
D_5__Novibacillus	NA	NA	NA	NA	NA	NA
D_3__Acidobacteriales - propagated 2	NA	NA	NA	NA	NA	NA
D_5__Sneathia	NA	NA	NA	NA	NA	NA
D_3__Micavibrionales	0.0001	0	0.0259	0.0267	0.203	0.0038
D_5__GKS98 freshwater group	NA	NA	NA	NA	NA	NA
D_3__Absconditabacteriales (SR1) - propa	NA	NA	NA	NA	NA	NA
D_5__OLB8	NA	NA	NA	NA	NA	NA
D_5__Kroppenstedtia	NA	NA	NA	NA	NA	NA
D_5__SM1A02	NA	NA	NA	NA	NA	NA
D_5__Glycomyces	NA	NA	NA	NA	NA	NA
D_5__Geminicoccus	NA	NA	NA	NA	NA	NA
D_5__Malikia	NA	NA	NA	NA	NA	NA
D_5__Tyzzerella 3	NA	NA	NA	NA	NA	NA
D_5__Candidatus Dichloromethanomonas	NA	NA	NA	NA	NA	NA
D_3__Micavibrionales - propagated 1	0.0001	0	0.0259	0.0267	0.203	0.0038
D_5__Petrimonas	NA	NA	NA	NA	NA	NA
D_5__Hafnia-Obesumbacterium	NA	NA	NA	NA	NA	NA
D_3__Micavibrionales - propagated 2	0.0001	0	0.0259	0.0267	0.203	0.0038
D_4__Euzebyaceae - propagated 1	NA	NA	NA	NA	NA	NA
D_5__Aquimonas	NA	NA	NA	NA	NA	NA
D_5__Pleurocapsa PCC-7319	NA	NA	NA	NA	NA	NA
D_5__Rhodoligotrophos	NA	NA	NA	NA	NA	NA
D_5__Leptolinea	NA	NA	NA	NA	NA	NA
D_5__C254	NA	NA	NA	NA	NA	NA
D_5__Butyrivibrio	NA	NA	NA	NA	NA	NA
D_3__EV818SWSAP88 - propagated 2	NA	NA	NA	NA	NA	NA
D_4__Sporichthyaceae - propagated 1	NA	NA	NA	NA	NA	NA
D_5__Ketogulonicigenium	NA	NA	NA	NA	NA	NA
D_5__Ruminococcaceae V9D2013 group	NA	NA	NA	NA	NA	NA
D_5__CK06-06-Mud-MAS4B-21	NA	NA	NA	NA	NA	NA
D_5__Helcococcus	NA	NA	NA	NA	NA	NA
D_5__[Eubacterium] ruminantium group	NA	NA	NA	NA	NA	NA
D_5__Sinomonas	NA	NA	NA	NA	NA	NA
D_5__Gloeocapsa PCC-7428	NA	NA	NA	NA	NA	NA
D_4__SS1-B-06-26 - propagated 1	NA	NA	NA	NA	NA	NA
D_5__Escherichia-Shigella	NA	NA	NA	NA	NA	NA
D_5__Rubritepida	NA	NA	NA	NA	NA	NA
D_5__Taeseokella	NA	NA	NA	NA	NA	NA
D_5__Desulfuromonas	NA	NA	NA	NA	NA	NA
D_5__Parvimonas	NA	NA	NA	NA	NA	NA
D_5__Vulcanibacillus	NA	NA	NA	NA	NA	NA
D_5__NS3a marine group	NA	NA	NA	NA	NA	NA
D_5__Halonotius	NA	NA	NA	NA	NA	NA
D_5__Dinghuibacter	NA	NA	NA	NA	NA	NA
D_5__Novosphingobium - propagated 1	NA	NA	NA	NA	NA	NA
D_5__Jeotgalicoccus - propagated 1	NA	NA	NA	NA	NA	NA
D_5__Caldicellulosiruptor - propagated 1	NA	NA	NA	NA	NA	NA
D_5__Alcanivorax - propagated 1	NA	NA	NA	NA	NA	NA
D_5__Ruminococcaceae UCG-013 - propagate	NA	NA	NA	NA	NA	NA
D_5__Psychrobacter - propagated 1	NA	NA	NA	NA	NA	NA
D_5__Actinomyces - propagated 1	NA	NA	NA	NA	NA	NA
D_5__Vulcaniibacterium - propagated 1	NA	NA	NA	NA	NA	NA
D_4__Flavobacteriaceae - propagated 2	NA	NA	NA	NA	NA	NA
D_4__BIrii41 - propagated 2	NA	NA	NA	NA	NA	NA
D_2__Gammaproteobacteria - propagated 4	NA	NA	NA	NA	NA	NA
D_5__Sphingobium - propagated 1	NA	NA	NA	NA	NA	NA
D_6__Sphingomonas glacialis	NA	NA	NA	NA	NA	NA
D_4__Spongiibacteraceae - propagated 2	NA	NA	NA	NA	NA	NA
D_5__Sphingobacterium - propagated 1	NA	NA	NA	NA	NA	NA
D_5__Sphingomonas - propagated 1	NA	NA	NA	NA	NA	NA
D_5__1174-901-12 - propagated 1	NA	NA	NA	NA	NA	NA
D_5__Cellvibrio - propagated 1	NA	NA	NA	NA	NA	NA
D_5__Sphaerochaeta - propagated 1	NA	NA	NA	NA	NA	NA
D_5__Pedobacter - propagated 1	NA	NA	NA	NA	NA	NA
D_1__Firmicutes - propagated 5	NA	NA	NA	NA	NA	NA
D_3__Gammaproteobacteria Incertae Sedis	NA	NA	NA	NA	NA	NA
D_5__Microbacterium - propagated 1	NA	NA	NA	NA	NA	NA
D_5__Acinetobacter - propagated 1	NA	NA	NA	NA	NA	NA
D_5__Ezakiella - propagated 1	NA	NA	NA	NA	NA	NA
D_4__Lachnospiraceae - propagated 2	NA	NA	NA	NA	NA	NA
D_4__Burkholderiaceae - propagated 2	NA	NA	NA	NA	NA	NA
D_5__DSSD61 - propagated 1	NA	NA	NA	NA	NA	NA
D_5__Niveispirillum - propagated 1	NA	NA	NA	NA	NA	NA
D_5__Christensenellaceae R-7 group - pro	NA	NA	NA	NA	NA	NA
D_5__Nocardioides - propagated 1	NA	NA	NA	NA	NA	NA
D_4__Hyphomonadaceae - propagated 2	NA	NA	NA	NA	NA	NA
D_6__Candidatus Mycoplasma haemobos	NA	NA	NA	NA	NA	NA
D_4__Devosiaceae - propagated 2	NA	NA	NA	NA	NA	NA
D_5__Propionicicella - propagated 1	NA	NA	NA	NA	NA	NA
D_5__Acetitomaculum - propagated 1	NA	NA	NA	NA	NA	NA
D_5__Proteocatella - propagated 1	NA	NA	NA	NA	NA	NA
D_5__Reyranella - propagated 1	NA	NA	NA	NA	NA	NA
D_6__Clostridiales bacterium SIT11	NA	NA	NA	NA	NA	NA
D_5__ZOR0006 - propagated 1	NA	NA	NA	NA	NA	NA
D_4__Dermacoccaceae - propagated 2	NA	NA	NA	NA	NA	NA
D_4__Enterobacteriaceae - propagated 2	NA	NA	NA	NA	NA	NA
D_5__Bacillus - propagated 1	NA	NA	NA	NA	NA	NA
D_5__Desulfovibrio - propagated 1	NA	NA	NA	NA	NA	NA
D_4__D05-2 - propagated 2	NA	NA	NA	NA	NA	NA
D_4__Saccharimonadaceae - propagated 2	NA	NA	NA	NA	NA	NA
D_5__Leucobacter - propagated 1	NA	NA	NA	NA	NA	NA
D_2__Alphaproteobacteria - propagated 4	NA	NA	NA	NA	NA	NA
D_5__Allorhizobium-Neorhizobium-Pararhiz	NA	NA	NA	NA	NA	NA
D_4__Methylopilaceae - propagated 2	NA	NA	NA	NA	NA	NA
D_4__Sphingobacteriaceae - propagated 2	NA	NA	NA	NA	NA	NA
D_5__Gilliamella - propagated 1	NA	NA	NA	NA	NA	NA
D_4__Ruminococcaceae - propagated 2	NA	NA	NA	NA	NA	NA
D_5__SWB02 - propagated 1	NA	NA	NA	NA	NA	NA
D_3__Microtrichales - propagated 3	NA	NA	NA	NA	NA	NA
D_6__Lactobacillus salivarius	NA	NA	NA	NA	NA	NA
D_4__Rhizobiaceae - propagated 2	NA	NA	NA	NA	NA	NA
D_5__Flavihumibacter - propagated 1	NA	NA	NA	NA	NA	NA
D_5__Snodgrassella - propagated 1	NA	NA	NA	NA	NA	NA
D_5__WCHB1-32 - propagated 1	NA	NA	NA	NA	NA	NA
D_4__Xanthomonadaceae - propagated 2	NA	NA	NA	NA	NA	NA
D_5__Cavicella - propagated 1	NA	NA	NA	NA	NA	NA
D_4__Paracaedibacteraceae - propagated 2	NA	NA	NA	NA	NA	NA
D_3__Micavibrionales - propagated 3	NA	NA	NA	NA	NA	NA
D_5__Ruminiclostridium 1 - propagated 1	NA	NA	NA	NA	NA	NA
D_4__Rhodobacteraceae - propagated 2	NA	NA	NA	NA	NA	NA
D_6__groundwater biofilm bacterium B1	NA	NA	NA	NA	NA	NA
D_4__SM2D12 - propagated 2	NA	NA	NA	NA	NA	NA
D_5__Hydrogenophaga - propagated 1	NA	NA	NA	NA	NA	NA
D_4__0319-6G20 - propagated 2	NA	NA	NA	NA	NA	NA
D_5__Rhodanobacter - propagated 1	NA	NA	NA	NA	NA	NA
D_6__Brevundimonas terrae	NA	NA	NA	NA	NA	NA
D_5__Magnetospirillum - propagated 1	NA	NA	NA	NA	NA	NA
D_5__C1-B045 - propagated 1	NA	NA	NA	NA	NA	NA
D_6__Lactobacillus helveticus	NA	NA	NA	NA	NA	NA
D_6__Candidatus Hepatincola porcellionum	NA	NA	NA	NA	NA	NA
D_5__Caulobacter - propagated 1	NA	NA	NA	NA	NA	NA
D_2__Actinobacteria - propagated 4	NA	NA	NA	NA	NA	NA
D_5__Flavobacterium - propagated 1	NA	NA	NA	NA	NA	NA
D_5__Cellulomonas - propagated 1	NA	NA	NA	NA	NA	NA
D_5__Pseudomonas - propagated 1	NA	NA	NA	NA	NA	NA
D_4__Acetobacteraceae - propagated 2	NA	NA	NA	NA	NA	NA
D_5__Aeromicrobium - propagated 1	NA	NA	NA	NA	NA	NA
D_5__Truepera - propagated 1	NA	NA	NA	NA	NA	NA
D_5__Halomonas - propagated 1	NA	NA	NA	NA	NA	NA
D_5__Streptococcus - propagated 1	NA	NA	NA	NA	NA	NA
D_3__OPB41 - propagated 3	NA	NA	NA	NA	NA	NA
D_5__Lactobacillus - propagated 1	NA	NA	NA	NA	NA	NA
D_6__Nakamurella panacisegetis	NA	NA	NA	NA	NA	NA
D_4__Sphingomonadaceae - propagated 2	NA	NA	NA	NA	NA	NA
D_5__Bergeyella - propagated 1	NA	NA	NA	NA	NA	NA
D_5__Chryseobacterium - propagated 1	NA	NA	NA	NA	NA	NA
D_5__Propioniciclava - propagated 1	NA	NA	NA	NA	NA	NA
D_4__Prolixibacteraceae - propagated 2	NA	NA	NA	NA	NA	NA
D_5__Dyadobacter - propagated 1	NA	NA	NA	NA	NA	NA
D_4__Coriobacteriales Incertae Sedis - p	NA	NA	NA	NA	NA	NA
D_4__Rhodocyclaceae - propagated 2	NA	NA	NA	NA	NA	NA
D_4__Rhodospirillaceae - propagated 2	NA	NA	NA	NA	NA	NA
D_5__Stenotrophobacter - propagated 1	NA	NA	NA	NA	NA	NA
D_5__Altererythrobacter - propagated 1	NA	NA	NA	NA	NA	NA
D_5__Actinotignum - propagated 1	NA	NA	NA	NA	NA	NA
D_5__Defluviicoccus - propagated 1	NA	NA	NA	NA	NA	NA
D_4__Microbacteriaceae - propagated 2	NA	NA	NA	NA	NA	NA
[truncated: 1,454 more rows]

## Sheet: Culicoides sonorensis
Unique ASV	Resp.1	CFit.1	CFit.2	CFit.3	CFit.4	VarR
D_0__Bacteria	NA	NA	NA	NA	NA	NA
D_0__Archaea	NA	NA	NA	NA	NA	NA
D_1__Gemmatimonadetes	NA	NA	NA	NA	NA	NA
D_1__Nitrospirae	NA	NA	NA	NA	NA	NA
D_1__Thaumarchaeota	NA	NA	NA	NA	NA	NA
D_1__FBP	NA	NA	NA	NA	NA	NA
D_1__Halanaerobiaeota	NA	NA	NA	NA	NA	NA
D_1__Elusimicrobia	NA	NA	NA	NA	NA	NA
D_1__GAL15	NA	NA	NA	NA	NA	NA
D_1__Coprothermobacteraeota	NA	NA	NA	NA	NA	NA
D_2__Gemmatimonadetes	NA	NA	NA	NA	NA	NA
D_2__Nitrospira	NA	NA	NA	NA	NA	NA
D_2__Oxyphotobacteria	NA	NA	NA	NA	NA	NA
D_2__Ignavibacteria	NA	NA	NA	NA	NA	NA
D_2__Nitrososphaeria	NA	NA	NA	NA	NA	NA
D_1__FBP - propagated 1	NA	NA	NA	NA	NA	NA
D_2__Armatimonadia	NA	NA	NA	NA	NA	NA
D_2__Nitriliruptoria	NA	NA	NA	NA	NA	NA
D_2__Halanaerobiia	NA	NA	NA	NA	NA	NA
D_2__Gracilibacteria	NA	NA	NA	NA	NA	NA
D_2__Elusimicrobia	NA	NA	NA	NA	NA	NA
D_2__Halobacteria	NA	NA	NA	NA	NA	NA
D_2__Longimicrobia	NA	NA	NA	NA	NA	NA
D_1__GAL15 - propagated 1	NA	NA	NA	NA	NA	NA
D_2__Coprothermobacteria	NA	NA	NA	NA	NA	NA
D_1__Proteobacteria - propagated 1	NA	NA	NA	NA	NA	NA
D_2__Lentisphaeria	NA	NA	NA	NA	NA	NA
D_2__Microgenomatia	NA	NA	NA	NA	NA	NA
D_2__Parcubacteria	NA	NA	NA	NA	NA	NA
D_3__Mycoplasmatales	NA	NA	NA	NA	NA	NA
D_3__Orbales	NA	NA	NA	NA	NA	NA
D_3__Streptosporangiales	NA	NA	NA	NA	NA	NA
D_3__Gemmatimonadales	NA	NA	NA	NA	NA	NA
D_3__Nitrospirales	NA	NA	NA	NA	NA	NA
D_3__Obscuribacterales	NA	NA	NA	NA	NA	NA
D_3__Oxyphotobacteria Incertae Sedis	NA	NA	NA	NA	NA	NA
D_3__Methanosarcinales	NA	NA	NA	NA	NA	NA
D_3__Gaiellales	NA	NA	NA	NA	NA	NA
D_3__Nostocales	NA	NA	NA	NA	NA	NA
D_3__Isosphaerales	NA	NA	NA	NA	NA	NA
D_3__EC3	NA	NA	NA	NA	NA	NA
D_3__Desulfarculales	NA	NA	NA	NA	NA	NA
D_3__Acidobacteriales	NA	NA	NA	NA	NA	NA
D_3__Ignavibacteriales	NA	NA	NA	NA	NA	NA
D_3__Nitrososphaerales	NA	NA	NA	NA	NA	NA
D_2__Acidimicrobiia - propagated 1	NA	NA	NA	NA	NA	NA
D_1__FBP - propagated 2	NA	NA	NA	NA	NA	NA
D_3__Armatimonadales	NA	NA	NA	NA	NA	NA
D_3__SJA-15	NA	NA	NA	NA	NA	NA
D_3__Rhodovibrionales	NA	NA	NA	NA	NA	NA
D_3__Nitriliruptorales	NA	NA	NA	NA	NA	NA
D_3__IMCC26256	NA	NA	NA	NA	NA	NA
D_3__Thalassobaculales	NA	NA	NA	NA	NA	NA
D_3__MBA03	NA	NA	NA	NA	NA	NA
D_3__Subgroup 2	NA	NA	NA	NA	NA	NA
D_3__Halanaerobiales	NA	NA	NA	NA	NA	NA
D_2__Gracilibacteria - propagated 1	NA	NA	NA	NA	NA	NA
D_3__Elusimicrobiales	NA	NA	NA	NA	NA	NA
D_3__M55-D21	NA	NA	NA	NA	NA	NA
D_3__Gemmatales	NA	NA	NA	NA	NA	NA
D_3__Absconditabacteriales (SR1)	NA	NA	NA	NA	NA	NA
D_3__Pyrinomonadales	NA	NA	NA	NA	NA	NA
D_3__Halobacteriales	NA	NA	NA	NA	NA	NA
D_3__Puniceispirillales	NA	NA	NA	NA	NA	NA
D_3__Longimicrobiales	NA	NA	NA	NA	NA	NA
D_1__GAL15 - propagated 2	NA	NA	NA	NA	NA	NA
D_2__Bacilli - propagated 1	NA	NA	NA	NA	NA	NA
D_3__Caedibacterales	NA	NA	NA	NA	NA	NA
D_3__Coprothermobacterales	NA	NA	NA	NA	NA	NA
D_1__Proteobacteria - propagated 2	NA	NA	NA	NA	NA	NA
D_3__Victivallales	NA	NA	NA	NA	NA	NA
D_3__Acidithiobacillales	NA	NA	NA	NA	NA	NA
D_3__Candidatus Shapirobacteria	NA	NA	NA	NA	NA	NA
D_3__Vampirovibrionales	NA	NA	NA	NA	NA	NA
D_3__Ga0077536	NA	NA	NA	NA	NA	NA
D_3__Leptolyngbyales	NA	NA	NA	NA	NA	NA
D_3__Halothiobacillales	NA	NA	NA	NA	NA	NA
D_3__Vibrionales	NA	NA	NA	NA	NA	NA
D_3__Phormidesmiales	NA	NA	NA	NA	NA	NA
D_3__Dongiales	NA	NA	NA	NA	NA	NA
D_3__Nitrosopumilales	NA	NA	NA	NA	NA	NA
D_3__Arenicellales	NA	NA	NA	NA	NA	NA
D_3__KI89A clade	NA	NA	NA	NA	NA	NA
D_3__Chloroflexales	NA	NA	NA	NA	NA	NA
D_3__Immundisolibacterales	NA	NA	NA	NA	NA	NA
D_3__Mollicutes Incertae Sedis	NA	NA	NA	NA	NA	NA
D_3__Candidatus Kaiserbacteria	NA	NA	NA	NA	NA	NA
D_3__Coxiellales	NA	NA	NA	NA	NA	NA
D_3__Rhodothermales	NA	NA	NA	NA	NA	NA
D_3__Acidiferrobacterales	NA	NA	NA	NA	NA	NA
D_3__WN-HWB-116	NA	NA	NA	NA	NA	NA
D_3__Euzebyales	NA	NA	NA	NA	NA	NA
D_3__EV818SWSAP88	NA	NA	NA	NA	NA	NA
D_4__Family III	NA	NA	NA	NA	NA	NA
D_4__Mycoplasmataceae	NA	NA	NA	NA	NA	NA
D_4__Methylopilaceae	NA	NA	NA	NA	NA	NA
D_4__Orbaceae	NA	NA	NA	NA	NA	NA
D_4__Rickettsiales Incertae Sedis	NA	NA	NA	NA	NA	NA
D_4__Nakamurellaceae	NA	NA	NA	NA	NA	NA
D_4__Coriobacteriales Incertae Sedis	NA	NA	NA	NA	NA	NA
D_4__Rhodopirillaceae	NA	NA	NA	NA	NA	NA
D_4__Porphyromonadaceae	NA	NA	NA	NA	NA	NA
D_4__Nocardiopsaceae	NA	NA	NA	NA	NA	NA
D_4__Archangiaceae	NA	NA	NA	NA	NA	NA
D_4__37-13	NA	NA	NA	NA	NA	NA
D_4__Gemmatimonadaceae	NA	NA	NA	NA	NA	NA
D_4__Polyangiaceae	NA	NA	NA	NA	NA	NA
D_4__Nitrospiraceae	NA	NA	NA	NA	NA	NA
D_3__Obscuribacterales - propagated 1	NA	NA	NA	NA	NA	NA
D_3__Oxyphotobacteria Incertae Sedis - p	NA	NA	NA	NA	NA	NA
D_4__Methanosarcinaceae	NA	NA	NA	NA	NA	NA
D_4__Caldicoprobacteraceae	NA	NA	NA	NA	NA	NA
D_3__Gaiellales - propagated 1	NA	NA	NA	NA	NA	NA
D_4__Chroococcidiopsaceae	NA	NA	NA	NA	NA	NA
D_4__Isosphaeraceae	NA	NA	NA	NA	NA	NA
D_4__bacteriap25	NA	NA	NA	NA	NA	NA
D_4__Micrococcales Incertae Sedis	NA	NA	NA	NA	NA	NA
D_4__Sporolactobacillaceae	NA	NA	NA	NA	NA	NA
D_3__EC3 - propagated 1	NA	NA	NA	NA	NA	NA
D_4__Desulfarculaceae	NA	NA	NA	NA	NA	NA
D_4__Acidobacteriaceae (Subgroup 1)	NA	NA	NA	NA	NA	NA
D_4__SR-FBR-L83	NA	NA	NA	NA	NA	NA
D_4__Beutenbergiaceae	NA	NA	NA	NA	NA	NA
D_4__Nitrososphaeraceae	NA	NA	NA	NA	NA	NA
D_2__Acidimicrobiia - propagated 2	NA	NA	NA	NA	NA	NA
D_4__Streptosporangiaceae	NA	NA	NA	NA	NA	NA
D_4__Amb-16S-1323	NA	NA	NA	NA	NA	NA
D_4__Phormidiaceae	NA	NA	NA	NA	NA	NA
D_4__Rubinisphaeraceae	NA	NA	NA	NA	NA	NA
D_4__Methyloligellaceae	NA	NA	NA	NA	NA	NA
D_4__Nostocaceae	NA	NA	NA	NA	NA	NA
D_1__FBP - propagated 3	NA	NA	NA	NA	NA	NA
D_3__Alteromonadales - propagated 1	NA	NA	NA	NA	NA	NA
D_3__Armatimonadales - propagated 1	NA	NA	NA	NA	NA	NA
D_3__SJA-15 - propagated 1	NA	NA	NA	NA	NA	NA
D_4__Phaselicystidaceae	NA	NA	NA	NA	NA	NA
D_4__Inquilinaceae	NA	NA	NA	NA	NA	NA
D_4__Chthoniobacteraceae	NA	NA	NA	NA	NA	NA
D_4__Fodinicurvataceae	NA	NA	NA	NA	NA	NA
D_4__Nitriliruptoraceae	NA	NA	NA	NA	NA	NA
D_4__Acidothermaceae	NA	NA	NA	NA	NA	NA
D_4__Frankiaceae	NA	NA	NA	NA	NA	NA
D_3__IMCC26256 - propagated 1	NA	NA	NA	NA	NA	NA
D_4__Acetobacterales Incertae Sedis	NA	NA	NA	NA	NA	NA
D_3__Sphingobacteriales - propagated 1	NA	NA	NA	NA	NA	NA
D_4__Haliangiaceae	NA	NA	NA	NA	NA	NA
D_3__Thalassobaculales - propagated 1	NA	NA	NA	NA	NA	NA
D_3__MBA03 - propagated 1	NA	NA	NA	NA	NA	NA
D_4__Bacteroidales RF16 group	NA	NA	NA	NA	NA	NA
D_3__Subgroup 2 - propagated 1	NA	NA	NA	NA	NA	NA
D_4__Halanaerobiaceae	NA	NA	NA	NA	NA	NA
D_4__Thermomonosporaceae	NA	NA	NA	NA	NA	NA
D_4__F082	NA	NA	NA	NA	NA	NA
D_4__Thiovulaceae	NA	NA	NA	NA	NA	NA
D_3__Nostocales - propagated 1	NA	NA	NA	NA	NA	NA
D_3__Corynebacteriales - propagated 1	NA	NA	NA	NA	NA	NA
D_4__Midichloriaceae	NA	NA	NA	NA	NA	NA
D_2__Gracilibacteria - propagated 2	NA	NA	NA	NA	NA	NA
D_4__Coleofasciculaceae	NA	NA	NA	NA	NA	NA
D_3__Chitinophagales - propagated 1	NA	NA	NA	NA	NA	NA
D_4__Elusimicrobiaceae	NA	NA	NA	NA	NA	NA
D_4__Salinisphaeraceae	NA	NA	NA	NA	NA	NA
D_3__M55-D21 - propagated 1	NA	NA	NA	NA	NA	NA
D_4__Listeriaceae	NA	NA	NA	NA	NA	NA
D_4__Gemmataceae	NA	NA	NA	NA	NA	NA
D_4__Nannocystaceae	NA	NA	NA	NA	NA	NA
D_4__Alicyclobacillaceae	NA	NA	NA	NA	NA	NA
D_4__candidate division SR1 bacterium MG	NA	NA	NA	NA	NA	NA
D_4__Pyrinomonadaceae	NA	NA	NA	NA	NA	NA
D_4__Halococcaceae	NA	NA	NA	NA	NA	NA
D_3__Cytophagales - propagated 1	NA	NA	NA	NA	NA	NA
D_4__Pseudoalteromonadaceae	NA	NA	NA	NA	NA	NA
D_3__Puniceispirillales - propagated 1	NA	NA	NA	NA	NA	NA
D_3__Rickettsiales - propagated 1	NA	NA	NA	NA	NA	NA
D_4__Longimicrobiaceae	NA	NA	NA	NA	NA	NA
D_4__Simkaniaceae	NA	NA	NA	NA	NA	NA
D_4__Family XVIII	NA	NA	NA	NA	NA	NA
D_1__GAL15 - propagated 3	NA	NA	NA	NA	NA	NA
D_2__Bacilli - propagated 2	NA	NA	NA	NA	NA	NA
D_4__Marinomonadaceae	NA	NA	NA	NA	NA	NA
D_4__Caedibacteraceae	NA	NA	NA	NA	NA	NA
D_4__NS11-12 marine group	NA	NA	NA	NA	NA	NA
D_4__Syntrophomonadaceae	NA	NA	NA	NA	NA	NA
D_4__Coprothermobacteraceae	NA	NA	NA	NA	NA	NA
D_4__AB1	NA	NA	NA	NA	NA	NA
D_4__Methanosaetaceae	NA	NA	NA	NA	NA	NA
D_4__Magnetospiraceae	NA	NA	NA	NA	NA	NA
D_4__Shewanellaceae	NA	NA	NA	NA	NA	NA
D_1__Proteobacteria - propagated 3	NA	NA	NA	NA	NA	NA
D_4__Victivallaceae	NA	NA	NA	NA	NA	NA
D_4__Acidithiobacillaceae	NA	NA	NA	NA	NA	NA
D_4__Puniceispirillales Incertae Sedis	NA	NA	NA	NA	NA	NA
D_4__Cardiobacteriaceae	NA	NA	NA	NA	NA	NA
D_3__Candidatus Shapirobacteria - propag	NA	NA	NA	NA	NA	NA
D_3__Flavobacteriales - propagated 1	NA	NA	NA	NA	NA	NA
D_3__Vampirovibrionales - propagated 1	NA	NA	NA	NA	NA	NA
D_4__Micavibrionaceae	NA	NA	NA	NA	NA	NA
D_4__Candidatus Falkowbacteria bacterium	NA	NA	NA	NA	NA	NA
D_3__Ga0077536 - propagated 1	NA	NA	NA	NA	NA	NA
D_4__Myxococcaceae	NA	NA	NA	NA	NA	NA
D_4__Leptolyngbyaceae	NA	NA	NA	NA	NA	NA
D_4__Helicobacteraceae	NA	NA	NA	NA	NA	NA
D_4__Parvularculaceae	NA	NA	NA	NA	NA	NA
D_4__Halothiobacillaceae	NA	NA	NA	NA	NA	NA
D_4__Vibrionaceae	NA	NA	NA	NA	NA	NA
D_4__Nodosilineaceae	NA	NA	NA	NA	NA	NA
D_4__Labraceae	NA	NA	NA	NA	NA	NA
D_4__Dongiaceae	NA	NA	NA	NA	NA	NA
D_4__Nitrosopumilaceae	NA	NA	NA	NA	NA	NA
D_4__Arenicellaceae	NA	NA	NA	NA	NA	NA
D_3__KI89A clade - propagated 1	NA	NA	NA	NA	NA	NA
D_4__Herpetosiphonaceae	NA	NA	NA	NA	NA	NA
D_4__Marinifilaceae	NA	NA	NA	NA	NA	NA
D_4__Immundisolibacteraceae	NA	NA	NA	NA	NA	NA
D_3__Cellvibrionales - propagated 1	NA	NA	NA	NA	NA	NA
D_3__Mollicutes Incertae Sedis - propaga	NA	NA	NA	NA	NA	NA
D_3__Candidatus Kaiserbacteria - propaga	NA	NA	NA	NA	NA	NA
D_4__Coxiellaceae	NA	NA	NA	NA	NA	NA
D_4__Rhodothermaceae	NA	NA	NA	NA	NA	NA
D_4__Sulfurospirillaceae	NA	NA	NA	NA	NA	NA
D_4__Acidiferrobacteraceae	NA	NA	NA	NA	NA	NA
D_4__Sulfurovaceae	NA	NA	NA	NA	NA	NA
D_3__WN-HWB-116 - propagated 1	NA	NA	NA	NA	NA	NA
D_4__mle1-27	NA	NA	NA	NA	NA	NA
D_4__Haloferacaceae	NA	NA	NA	NA	NA	NA
D_3__Acidobacteriales - propagated 1	NA	NA	NA	NA	NA	NA
D_3__Absconditabacteriales (SR1) - propa	NA	NA	NA	NA	NA	NA
D_4__Euzebyaceae	NA	NA	NA	NA	NA	NA
D_4__Xenococcaceae	NA	NA	NA	NA	NA	NA
D_3__EV818SWSAP88 - propagated 1	NA	NA	NA	NA	NA	NA
D_4__Sporichthyaceae	NA	NA	NA	NA	NA	NA
D_4__SS1-B-06-26	NA	NA	NA	NA	NA	NA
D_4__Desulfuromonadaceae	NA	NA	NA	NA	NA	NA
D_5__Caldicellulosiruptor	NA	NA	NA	NA	NA	NA
D_4__Spongiibacteraceae - propagated 1	NA	NA	NA	NA	NA	NA
D_5__1174-901-12	NA	NA	NA	NA	NA	NA
D_5__Mycoplasma	NA	NA	NA	NA	NA	NA
D_5__Proteocatella	NA	NA	NA	NA	NA	NA
D_4__Dermacoccaceae - propagated 1	NA	NA	NA	NA	NA	NA
D_4__Saccharimonadaceae - propagated 1	NA	NA	NA	NA	NA	NA
D_4__Methylopilaceae - propagated 1	NA	NA	NA	NA	NA	NA
D_5__Gilliamella	NA	NA	NA	NA	NA	NA
D_5__Snodgrassella	NA	NA	NA	NA	NA	NA
D_5__Cavicella	NA	NA	NA	NA	NA	NA
D_5__Candidatus Hepatincola	NA	NA	NA	NA	NA	NA
D_5__Nakamurella	NA	NA	NA	NA	NA	NA
D_5__Bergeyella	NA	NA	NA	NA	NA	NA
D_4__Coriobacteriales Incertae Sedis - p	NA	NA	NA	NA	NA	NA
D_5__Actinotignum	NA	NA	NA	NA	NA	NA
D_5__Defluviicoccus	NA	NA	NA	NA	NA	NA
D_5__Luteococcus	NA	NA	NA	NA	NA	NA
D_4__Beijerinckiaceae - propagated 1	NA	NA	NA	NA	NA	NA
D_5__Porphyromonas	NA	NA	NA	NA	NA	NA
D_5__Promicromonospora	NA	NA	NA	NA	NA	NA
D_4__Pleomorphomonadaceae - propagated 1	NA	NA	NA	NA	NA	NA
D_5__Perlucidibaca	NA	NA	NA	NA	NA	NA
D_5__Nocardiopsis	NA	NA	NA	NA	NA	NA
D_5__Roseiarcus	NA	NA	NA	NA	NA	NA
D_5__Anaeromyxobacter	NA	NA	NA	NA	NA	NA
D_5__Caproiciproducens	NA	NA	NA	NA	NA	NA
D_4__37-13 - propagated 1	NA	NA	NA	NA	NA	NA
D_5__Psychroglaciecola	NA	NA	NA	NA	NA	NA
D_5__Desulfoprunum	NA	NA	NA	NA	NA	NA
D_5__Clostridium sensu stricto 13	NA	NA	NA	NA	NA	NA
D_5__Aquipuribacter	NA	NA	NA	NA	NA	NA
D_4__Gemmatimonadaceae - propagated 1	NA	NA	NA	NA	NA	NA
D_5__alphaI cluster	NA	NA	NA	NA	NA	NA
D_4__Polyangiaceae - propagated 1	NA	NA	NA	NA	NA	NA
D_5__Nitrospira	NA	NA	NA	NA	NA	NA
D_5__Arthrobacter	NA	NA	NA	NA	NA	NA
D_3__Obscuribacterales - propagated 2	NA	NA	NA	NA	NA	NA
D_5__Spirosoma	NA	NA	NA	NA	NA	NA
D_5__Leptolyngbya ANT.L52.2	NA	NA	NA	NA	NA	NA
D_5__Sporocytophaga	NA	NA	NA	NA	NA	NA
D_5__Methanosarcina	NA	NA	NA	NA	NA	NA
D_5__Planifilum	NA	NA	NA	NA	NA	NA
D_4__Lentimicrobiaceae - propagated 1	NA	NA	NA	NA	NA	NA
D_5__Chitinophaga	NA	NA	NA	NA	NA	NA
D_5__Caldicoprobacter	NA	NA	NA	NA	NA	NA
D_4__Actinomycetaceae - propagated 1	NA	NA	NA	NA	NA	NA
D_5__Cobetia	NA	NA	NA	NA	NA	NA
D_5__Terrisporobacter	NA	NA	NA	NA	NA	NA
D_3__Gaiellales - propagated 2	NA	NA	NA	NA	NA	NA
D_5__Niabella	NA	NA	NA	NA	NA	NA
D_5__Orbus	NA	NA	NA	NA	NA	NA
D_4__Chroococcidiopsaceae - propagated 1	NA	NA	NA	NA	NA	NA
D_5__Selenomonas	NA	NA	NA	NA	NA	NA
D_5__Aestuariicella	NA	NA	NA	NA	NA	NA
D_5__Sellimonas	NA	NA	NA	NA	NA	NA
D_4__Clostridiaceae 2 - propagated 1	NA	NA	NA	NA	NA	NA
D_5__Friedmanniella	NA	NA	NA	NA	NA	NA
D_5__BSV13	NA	NA	NA	NA	NA	NA
D_5__Cetobacterium	NA	NA	NA	NA	NA	NA
D_5__Globicatella	NA	NA	NA	NA	NA	NA
D_5__Singulisphaera	NA	NA	NA	NA	NA	NA
D_5__Ensifer	NA	NA	NA	NA	NA	NA
D_4__bacteriap25 - propagated 1	NA	NA	NA	NA	NA	NA
D_5__Timonella	NA	NA	NA	NA	NA	NA
D_5__Mitsuaria	NA	NA	NA	NA	NA	NA
D_5__Salipaludibacillus	NA	NA	NA	NA	NA	NA
D_5__Salinarimonas	NA	NA	NA	NA	NA	NA
D_3__EC3 - propagated 2	NA	NA	NA	NA	NA	NA
D_5__Solibacillus	NA	NA	NA	NA	NA	NA
D_5__Chroococcidiopsis PCC 7203	NA	NA	NA	NA	NA	NA
D_5__Macrococcus	NA	NA	NA	NA	NA	NA
D_5__Thiopseudomonas	NA	NA	NA	NA	NA	NA
D_5__Pseudoclavibacter	NA	NA	NA	NA	NA	NA
D_4__Desulfarculaceae - propagated 1	NA	NA	NA	NA	NA	NA
D_5__Polymorphobacter	NA	NA	NA	NA	NA	NA
D_5__Mariniradius	NA	NA	NA	NA	NA	NA
D_5__Vitreoscilla	NA	NA	NA	NA	NA	NA
D_5__Succiniclasticum	NA	NA	NA	NA	NA	NA
D_4__Acidobacteriaceae (Subgroup 1) - pr	NA	NA	NA	NA	NA	NA
D_4__Pseudonocardiaceae - propagated 1	NA	NA	NA	NA	NA	NA
D_5__Acidiphilium	NA	NA	NA	NA	NA	NA
D_5__Pseudopropionibacterium	NA	NA	NA	NA	NA	NA
D_4__SR-FBR-L83 - propagated 1	NA	NA	NA	NA	NA	NA
D_5__Salana	NA	NA	NA	NA	NA	NA
D_5__Arsenicicoccus	NA	NA	NA	NA	NA	NA
D_5__Ancalomicrobium	NA	NA	NA	NA	NA	NA
D_5__Methanosphaera	NA	NA	NA	NA	NA	NA
D_4__Rickettsiaceae - propagated 1	NA	NA	NA	NA	NA	NA
D_5__Ruminococcus 1	NA	NA	NA	NA	NA	NA
D_5__Salinicola	NA	NA	NA	NA	NA	NA
D_5__Duganella	NA	NA	NA	NA	NA	NA
D_5__Kineococcus	NA	NA	NA	NA	NA	NA
D_5__[Eubacterium] nodatum group	NA	NA	NA	NA	NA	NA
D_4__Nitrososphaeraceae - propagated 1	NA	NA	NA	NA	NA	NA
D_5__Pseudogracilibacillus	NA	NA	NA	NA	NA	NA
D_5__Paenochrobactrum	NA	NA	NA	NA	NA	NA
D_4__Legionellaceae - propagated 1	NA	NA	NA	NA	NA	NA
D_5__Pseudolabrys	NA	NA	NA	NA	NA	NA
D_2__Acidimicrobiia - propagated 3	NA	NA	NA	NA	NA	NA
D_5__Nonomuraea	NA	NA	NA	NA	NA	NA
D_4__Paenibacillaceae - propagated 1	NA	NA	NA	NA	NA	NA
D_5__Chelativorans	NA	NA	NA	NA	NA	NA
D_5__Oceanobacillus	NA	NA	NA	NA	NA	NA
D_4__Tannerellaceae - propagated 1	NA	NA	NA	NA	NA	NA
D_5__Erwinia	NA	NA	NA	NA	NA	NA
D_5__Angustibacter	NA	NA	NA	NA	NA	NA
D_5__Larkinella	NA	NA	NA	NA	NA	NA
D_5__Desulfobacula	NA	NA	NA	NA	NA	NA
D_4__Amb-16S-1323 - propagated 1	NA	NA	NA	NA	NA	NA
D_5__Bordetella	NA	NA	NA	NA	NA	NA
D_5__Acetanaerobacterium	NA	NA	NA	NA	NA	NA
D_5__Lechevalieria	NA	NA	NA	NA	NA	NA
D_5__Ellin6055	NA	NA	NA	NA	NA	NA
D_5__DSSF69	NA	NA	NA	NA	NA	NA
D_5__Pragia	NA	NA	NA	NA	NA	NA
D_4__Erysipelotrichaceae - propagated 1	NA	NA	NA	NA	NA	NA
D_5__Arthrospira PCC-7345	NA	NA	NA	NA	NA	NA
D_5__Kosakonia	NA	NA	NA	NA	NA	NA
D_5__Gracilibacter	NA	NA	NA	NA	NA	NA
D_4__Rubinisphaeraceae - propagated 1	NA	NA	NA	NA	NA	NA
D_5__Erysipelotrichaceae UCG-009	NA	NA	NA	NA	NA	NA
D_5__Rathayibacter	NA	NA	NA	NA	NA	NA
D_5__Salinicoccus	NA	NA	NA	NA	NA	NA
D_5__Roseburia	NA	NA	NA	NA	NA	NA
D_5__Sporosarcina	NA	NA	NA	NA	NA	NA
D_5__Segetibacter	NA	NA	NA	NA	NA	NA
D_5__Lachnospiraceae UCG-007	NA	NA	NA	NA	NA	NA
D_5__Rhizorhapis	NA	NA	NA	NA	NA	NA
D_4__Methyloligellaceae - propagated 1	NA	NA	NA	NA	NA	NA
D_5__Kineosphaera	NA	NA	NA	NA	NA	NA
D_5__Adhaeribacter	NA	NA	NA	NA	NA	NA
D_5__Candidatus Carsonella	NA	NA	NA	NA	NA	NA
D_5__Curvibacter	NA	NA	NA	NA	NA	NA
D_5__Gemella	NA	NA	NA	NA	NA	NA
D_5__Ancylothrix 8PC	NA	NA	NA	NA	NA	NA
D_5__Empedobacter	NA	NA	NA	NA	NA	NA
D_5__Dechloromonas	NA	NA	NA	NA	NA	NA
D_5__Methanobacterium	NA	NA	NA	NA	NA	NA
D_5__Halobacillus	NA	NA	NA	NA	NA	NA
D_5__Anaerolinea	NA	NA	NA	NA	NA	NA
D_5__Leifsonia	NA	NA	NA	NA	NA	NA
D_5__Pajaroellobacter	NA	NA	NA	NA	NA	NA
D_5__Azovibrio	NA	NA	NA	NA	NA	NA
D_5__Roseovarius	NA	NA	NA	NA	NA	NA
D_1__FBP - propagated 4	NA	NA	NA	NA	NA	NA
D_5__Varibaculum	NA	NA	NA	NA	NA	NA
D_5__Idiomarina sp.	NA	NA	NA	NA	NA	NA
D_5__Lawsonia	NA	NA	NA	NA	NA	NA
D_5__Tetrasphaera	NA	NA	NA	NA	NA	NA
D_3__Armatimonadales - propagated 2	NA	NA	NA	NA	NA	NA
D_3__SJA-15 - propagated 2	NA	NA	NA	NA	NA	NA
D_5__Candidatus Solibacter	NA	NA	NA	NA	NA	NA
D_5__Burkholderia-Caballeronia-Paraburkh	NA	NA	NA	NA	NA	NA
D_5__Conexibacter	NA	NA	NA	NA	NA	NA
D_5__Phaselicystis	NA	NA	NA	NA	NA	NA
D_5__Inquilinus	NA	NA	NA	NA	NA	NA
D_5__Atopobium	NA	NA	NA	NA	NA	NA
D_5__Rikenellaceae RC9 gut group	NA	NA	NA	NA	NA	NA
D_5__Marvinbryantia	NA	NA	NA	NA	NA	NA
D_5__EcFYyy-200	NA	NA	NA	NA	NA	NA
D_4__Atopobiaceae - propagated 1	NA	NA	NA	NA	NA	NA
D_5__Bauldia	NA	NA	NA	NA	NA	NA
D_5__Aerosphaera	NA	NA	NA	NA	NA	NA
D_4__Hyphomicrobiaceae - propagated 1	NA	NA	NA	NA	NA	NA
D_5__LD29	NA	NA	NA	NA	NA	NA
D_4__Fodinicurvataceae - propagated 1	NA	NA	NA	NA	NA	NA
D_4__Staphylococcaceae - propagated 1	NA	NA	NA	NA	NA	NA
D_5__Egicoccus	NA	NA	NA	NA	NA	NA
D_5__Prevotella 1	NA	NA	NA	NA	NA	NA
D_5__Lysinibacillus	NA	NA	NA	NA	NA	NA
D_5__Acidothermus	NA	NA	NA	NA	NA	NA
D_5__Jatrophihabitans	NA	NA	NA	NA	NA	NA
D_5__Sporolactobacillus	NA	NA	NA	NA	NA	NA
D_3__IMCC26256 - propagated 2	NA	NA	NA	NA	NA	NA
D_5__Pseudokineococcus	NA	NA	NA	NA	NA	NA
D_5__Undibacterium	NA	NA	NA	NA	NA	NA
D_5__Streptobacillus	NA	NA	NA	NA	NA	NA
D_5__Miniimonas	NA	NA	NA	NA	NA	NA
D_4__Acetobacterales Incertae Sedis - pr	NA	NA	NA	NA	NA	NA
D_5__Verrucomicrobium	NA	NA	NA	NA	NA	NA
D_5__Asinibacterium	NA	NA	NA	NA	NA	NA
D_5__Ellin6067	NA	NA	NA	NA	NA	NA
D_5__oc32	NA	NA	NA	NA	NA	NA
D_5__Antricoccus	NA	NA	NA	NA	NA	NA
D_5__Gordonia	NA	NA	NA	NA	NA	NA
D_5__Phreatobacter	NA	NA	NA	NA	NA	NA
D_5__Chroococcidiopsis SAG 2023	NA	NA	NA	NA	NA	NA
D_5__Prevotellaceae Ga6A1 group	NA	NA	NA	NA	NA	NA
D_5__Selenomonas 3	NA	NA	NA	NA	NA	NA
D_5__Izhakiella	NA	NA	NA	NA	NA	NA
D_5__Mobiluncus	NA	NA	NA	NA	NA	NA
D_4__Sporolactobacillaceae - propagated	NA	NA	NA	NA	NA	NA
D_3__Sphingobacteriales - propagated 2	NA	NA	NA	NA	NA	NA
D_5__Garciella	NA	NA	NA	NA	NA	NA
D_5__Haliangium	NA	NA	NA	NA	NA	NA
D_5__Gemmatimonas	NA	NA	NA	NA	NA	NA
D_5__Prevotellaceae UCG-004	NA	NA	NA	NA	NA	NA
D_5__Falsochrobactrum	NA	NA	NA	NA	NA	NA
D_5__Nosocomiicoccus	NA	NA	NA	NA	NA	NA
D_5__Candidatus Hamiltonella	NA	NA	NA	NA	NA	NA
D_5__FukuN18 freshwater group	NA	NA	NA	NA	NA	NA
D_5__Terrabacter	NA	NA	NA	NA	NA	NA
D_5__Azotobacter	NA	NA	NA	NA	NA	NA
D_5__Thermocrispum	NA	NA	NA	NA	NA	NA
D_5__Lachnospiraceae UCG-001	NA	NA	NA	NA	NA	NA
D_5__Endobacter	NA	NA	NA	NA	NA	NA
D_4__JG30-KF-CM45 - propagated 1	NA	NA	NA	NA	NA	NA
D_5__Pseudoflavitalea	NA	NA	NA	NA	NA	NA
D_4__Orbaceae - propagated 1	NA	NA	NA	NA	NA	NA
D_5__Tyzzerella	NA	NA	NA	NA	NA	NA
D_3__Thalassobaculales - propagated 2	NA	NA	NA	NA	NA	NA
D_5__Holdemanella	NA	NA	NA	NA	NA	NA
D_3__MBA03 - propagated 2	NA	NA	NA	NA	NA	NA
D_4__Bacteroidales RF16 group - propagat	NA	NA	NA	NA	NA	NA
D_5__Ornithobacterium	NA	NA	NA	NA	NA	NA
D_5__Cellulosilyticum	NA	NA	NA	NA	NA	NA
D_5__Ruminococcaceae UCG-002	NA	NA	NA	NA	NA	NA
D_5__Thermobifida	NA	NA	NA	NA	NA	NA
D_5__Mobilicoccus	NA	NA	NA	NA	NA	NA
D_5__Myroides	NA	NA	NA	NA	NA	NA
D_5__Brumimicrobium	NA	NA	NA	NA	NA	NA
D_3__Subgroup 2 - propagated 2	NA	NA	NA	NA	NA	NA
D_5__Parabacteroides	NA	NA	NA	NA	NA	NA
D_5__Erythrobacter	NA	NA	NA	NA	NA	NA
D_5__[Eubacterium] fissicatena group	NA	NA	NA	NA	NA	NA
D_5__[Ruminococcus] gnavus group	NA	NA	NA	NA	NA	NA
D_5__Meiothermus	NA	NA	NA	NA	NA	NA
D_5__Halanaerobium	NA	NA	NA	NA	NA	NA
D_5__Cystobacter	NA	NA	NA	NA	NA	NA
D_5__Arcticibacter	NA	NA	NA	NA	NA	NA
D_5__Actinocorallia	NA	NA	NA	NA	NA	NA
D_4__Kineosporiaceae - propagated 1	NA	NA	NA	NA	NA	NA
D_4__F082 - propagated 1	NA	NA	NA	NA	NA	NA
D_5__Sulfurimonas	NA	NA	NA	NA	NA	NA
D_5__Megasphaera	NA	NA	NA	NA	NA	NA
D_5__Niastella	NA	NA	NA	NA	NA	NA
D_5__Hydrocarboniphaga	NA	NA	NA	NA	NA	NA
D_5__Dorea	NA	NA	NA	NA	NA	NA
D_3__Nostocales - propagated 2	NA	NA	NA	NA	NA	NA
D_5__Gardnerella	NA	NA	NA	NA	NA	NA
D_5__Laceyella	NA	NA	NA	NA	NA	NA
D_3__Corynebacteriales - propagated 2	NA	NA	NA	NA	NA	NA
D_4__Nitriliruptoraceae - propagated 1	NA	NA	NA	NA	NA	NA
D_5__Candidatus Jidaibacter	NA	NA	NA	NA	NA	NA
D_5__Lachnoclostridium 5	NA	NA	NA	NA	NA	NA
D_5__Paraclostridium	NA	NA	NA	NA	NA	NA
D_5__Pseudactinotalea	NA	NA	NA	NA	NA	NA
D_5__Pseudopedobacter	NA	NA	NA	NA	NA	NA
D_5__Lihuaxuella	NA	NA	NA	NA	NA	NA
D_5__Virgibacillus	NA	NA	NA	NA	NA	NA
D_5__Nubsella	NA	NA	NA	NA	NA	NA
D_5__Oribacterium	NA	NA	NA	NA	NA	NA
D_2__Gracilibacteria - propagated 3	NA	NA	NA	NA	NA	NA
D_5__Aurantimicrobium	NA	NA	NA	NA	NA	NA
D_5__Nocardia	NA	NA	NA	NA	NA	NA
D_5__MND1	NA	NA	NA	NA	NA	NA
D_5__Microcoleus SAG 1449-1a	NA	NA	NA	NA	NA	NA
D_5__Rhodopseudomonas	NA	NA	NA	NA	NA	NA
D_5__Ruminococcus 2	NA	NA	NA	NA	NA	NA
D_3__Chitinophagales - propagated 2	NA	NA	NA	NA	NA	NA
D_5__Oxalobacter	NA	NA	NA	NA	NA	NA
D_5__Aeriscardovia	NA	NA	NA	NA	NA	NA
D_5__Janthinobacterium	NA	NA	NA	NA	NA	NA
D_5__Elusimicrobium	NA	NA	NA	NA	NA	NA
D_5__Thermobacillus	NA	NA	NA	NA	NA	NA
D_5__[Ruminococcus] torques group	NA	NA	NA	NA	NA	NA
D_5__Propionispira	NA	NA	NA	NA	NA	NA
D_5__Salinisphaera	NA	NA	NA	NA	NA	NA
D_5__Quadrisphaera	NA	NA	NA	NA	NA	NA
D_3__M55-D21 - propagated 2	NA	NA	NA	NA	NA	NA
D_5__Kytococcus	NA	NA	NA	NA	NA	NA
D_5__Neoasaia	NA	NA	NA	NA	NA	NA
D_5__Yaniella	NA	NA	NA	NA	NA	NA
D_5__Tenacibaculum	NA	NA	NA	NA	NA	NA
D_5__Dapisostemonum CCIBt 3536	NA	NA	NA	NA	NA	NA
D_5__Rhodocista sp. SCSIO 13435	NA	NA	NA	NA	NA	NA
D_5__Brevibacillus	NA	NA	NA	NA	NA	NA
D_5__Candidatus Nitrocosmicus	NA	NA	NA	NA	NA	NA
D_5__Listeria	NA	NA	NA	NA	NA	NA
D_5__Fimbriiglobus	NA	NA	NA	NA	NA	NA
D_5__Nannocystis	NA	NA	NA	NA	NA	NA
D_5__Telmatocola	NA	NA	NA	NA	NA	NA
D_5__Modestobacter	NA	NA	NA	NA	NA	NA
D_4__Reyranellaceae - propagated 1	NA	NA	NA	NA	NA	NA
D_5__Methylocella	NA	NA	NA	NA	NA	NA
D_5__Tumebacillus	NA	NA	NA	NA	NA	NA
D_5__Siphonobacter	NA	NA	NA	NA	NA	NA
D_5__Clostridium sensu stricto 12	NA	NA	NA	NA	NA	NA
D_5__Sporomusa	NA	NA	NA	NA	NA	NA
D_5__Lachnospiraceae UCG-004	NA	NA	NA	NA	NA	NA
D_5__Sphingoaurantiacus	NA	NA	NA	NA	NA	NA
D_5__Gluconobacter	NA	NA	NA	NA	NA	NA
D_5__W5053	NA	NA	NA	NA	NA	NA
D_5__candidate division SR1 bacterium MG	NA	NA	NA	NA	NA	NA
D_5__Frederiksenia	NA	NA	NA	NA	NA	NA
D_5__Sphaerotilus	NA	NA	NA	NA	NA	NA
D_5__Oceanisphaera	NA	NA	NA	NA	NA	NA
D_5__Calothrix PCC-6303	NA	NA	NA	NA	NA	NA
D_5__Anaerosporobacter	NA	NA	NA	NA	NA	NA
D_5__Micropruina	NA	NA	NA	NA	NA	NA
D_5__Terriglobus	NA	NA	NA	NA	NA	NA
D_5__RB41	NA	NA	NA	NA	NA	NA
D_5__Parvibacter	NA	NA	NA	NA	NA	NA
D_5__Halococcus	NA	NA	NA	NA	NA	NA
D_5__JGI 0001001-H03	NA	NA	NA	NA	NA	NA
D_3__Cytophagales - propagated 2	NA	NA	NA	NA	NA	NA
D_5__Pseudoalteromonas	NA	NA	NA	NA	NA	NA
D_3__Puniceispirillales - propagated 2	NA	NA	NA	NA	NA	NA
D_5__Proteiniclasticum	NA	NA	NA	NA	NA	NA
D_3__Rickettsiales - propagated 2	NA	NA	NA	NA	NA	NA
D_4__Longimicrobiaceae - propagated 1	NA	NA	NA	NA	NA	NA
D_4__Diplorickettsiaceae - propagated 1	NA	NA	NA	NA	NA	NA
D_5__Saccharomonospora	NA	NA	NA	NA	NA	NA
D_5__Candidatus Rhabdochlamydia	NA	NA	NA	NA	NA	NA
D_5__Chitinibacter	NA	NA	NA	NA	NA	NA
D_5__Blastomonas	NA	NA	NA	NA	NA	NA
D_5__Ignavigranum	NA	NA	NA	NA	NA	NA
D_5__Zymobacter	NA	NA	NA	NA	NA	NA
D_5__Oscillibacter	NA	NA	NA	NA	NA	NA
D_5__Kingella	NA	NA	NA	NA	NA	NA
D_5__Symbiobacterium	NA	NA	NA	NA	NA	NA
D_1__GAL15 - propagated 4	NA	NA	NA	NA	NA	NA
D_5__Camelimonas	NA	NA	NA	NA	NA	NA
D_5__Buchnera	NA	NA	NA	NA	NA	NA
D_2__Bacilli - propagated 3	NA	NA	NA	NA	NA	NA
D_5__Dermabacter	NA	NA	NA	NA	NA	NA
D_5__Aliterella CENA595	NA	NA	NA	NA	NA	NA
D_5__AKIW659	NA	NA	NA	NA	NA	NA
D_5__Marinomonas	NA	NA	NA	NA	NA	NA
D_5__Paludisphaera	NA	NA	NA	NA	NA	NA
D_5__Caedibacter	NA	NA	NA	NA	NA	NA
D_4__Nostocaceae - propagated 1	NA	NA	NA	NA	NA	NA
D_5__Peptostreptococcus	NA	NA	NA	NA	NA	NA
D_5__possible genus 04	NA	NA	NA	NA	NA	NA
D_5__Wohlfahrtiimonas	NA	NA	NA	NA	NA	NA
D_5__Actinophytocola	NA	NA	NA	NA	NA	NA
D_4__NS11-12 marine group - propagated 1	NA	NA	NA	NA	NA	NA
D_5__Amnibacterium	NA	NA	NA	NA	NA	NA
D_5__Syntrophomonas	NA	NA	NA	NA	NA	NA
D_5__Coprothermobacter	NA	NA	NA	NA	NA	NA
D_4__AB1 - propagated 1	NA	NA	NA	NA	NA	NA
D_5__Afipia	NA	NA	NA	NA	NA	NA
D_5__Alishewanella	NA	NA	NA	NA	NA	NA
D_5__Rhodovastum	NA	NA	NA	NA	NA	NA
D_5__Methanosaeta	NA	NA	NA	NA	NA	NA
D_5__Dolosicoccus	NA	NA	NA	NA	NA	NA
D_5__Tepidimicrobium	NA	NA	NA	NA	NA	NA
D_4__Magnetospiraceae - propagated 1	NA	NA	NA	NA	NA	NA
D_4__Family XI - propagated 1	NA	NA	NA	NA	NA	NA
D_4__Archangiaceae - propagated 1	NA	NA	NA	NA	NA	NA
D_5__Nordella	NA	NA	NA	NA	NA	NA
D_5__Prevotella 2	NA	NA	NA	NA	NA	NA
D_5__Ruminococcaceae UCG-010	NA	NA	NA	NA	NA	NA
D_4__Nannocystaceae - propagated 1	NA	NA	NA	NA	NA	NA
D_5__Corticicoccus	NA	NA	NA	NA	NA	NA
D_5__Kushneria	NA	NA	NA	NA	NA	NA
D_5__Weeksella	NA	NA	NA	NA	NA	NA
D_5__Lachnospiraceae UCG-003	NA	NA	NA	NA	NA	NA
D_5__Phycicoccus	NA	NA	NA	NA	NA	NA
D_5__Methylorosula	NA	NA	NA	NA	NA	NA
D_5__Desulfitobacterium	NA	NA	NA	NA	NA	NA
D_5__Pseudaminobacter	NA	NA	NA	NA	NA	NA
D_5__Pandoraea	NA	NA	NA	NA	NA	NA
D_5__H1	NA	NA	NA	NA	NA	NA
D_5__Candidatus Udaeobacter	NA	NA	NA	NA	NA	NA
D_5__Shewanella	NA	NA	NA	NA	NA	NA
D_4__Streptosporangiaceae - propagated 1	NA	NA	NA	NA	NA	NA
D_5__SH-PL14	NA	NA	NA	NA	NA	NA
D_5__Oligoflexus	NA	NA	NA	NA	NA	NA
D_5__Microlunatus	NA	NA	NA	NA	NA	NA
D_5__Noviherbaspirillum	NA	NA	NA	NA	NA	NA
D_5__Pasteurella	NA	NA	NA	NA	NA	NA
D_5__IS-44	NA	NA	NA	NA	NA	NA
D_4__Corynebacteriaceae - propagated 1	NA	NA	NA	NA	NA	NA
D_1__Proteobacteria - propagated 4	NA	NA	NA	NA	NA	NA
D_5__Solitalea	NA	NA	NA	NA	NA	NA
D_5__Fusicatenibacter	NA	NA	NA	NA	NA	NA
D_4__Victivallaceae - propagated 1	NA	NA	NA	NA	NA	NA
D_5__Bounagaea	NA	NA	NA	NA	NA	NA
D_5__Craurococcus	NA	NA	NA	NA	NA	NA
D_5__Rhodocytophaga	NA	NA	NA	NA	NA	NA
D_5__Saccharibacillus	NA	NA	NA	NA	NA	NA
D_5__CAG-56	NA	NA	NA	NA	NA	NA
D_5__Filomicrobium	NA	NA	NA	NA	NA	NA
D_5__Actinobacillus	NA	NA	NA	NA	NA	NA
D_5__Porphyrobacter	NA	NA	NA	NA	NA	NA
D_5__KCM-B-112	NA	NA	NA	NA	NA	NA
D_5__Acidomonas	NA	NA	NA	NA	NA	NA
D_5__Constrictibacter	NA	NA	NA	NA	NA	NA
D_5__Gracilibacillus	NA	NA	NA	NA	NA	NA
D_5__Lachnospiraceae UCG-008	NA	NA	NA	NA	NA	NA
D_4__Nocardiopsaceae - propagated 1	NA	NA	NA	NA	NA	NA
D_5__Smaragdicoccus	NA	NA	NA	NA	NA	NA
D_5__Cardiobacterium	NA	NA	NA	NA	NA	NA
D_3__Candidatus Shapirobacteria - propag	NA	NA	NA	NA	NA	NA
D_5__Peptoclostridium	NA	NA	NA	NA	NA	NA
D_5__Actinomadura	NA	NA	NA	NA	NA	NA
D_3__Flavobacteriales - propagated 2	NA	NA	NA	NA	NA	NA
D_3__Vampirovibrionales - propagated 2	NA	NA	NA	NA	NA	NA
D_5__HdN1	NA	NA	NA	NA	NA	NA
D_5__Coprococcus 3	NA	NA	NA	NA	NA	NA
D_5__Acetobacterium	NA	NA	NA	NA	NA	NA
D_4__Micavibrionaceae - propagated 1	NA	NA	NA	NA	NA	NA
D_5__Flectobacillus	NA	NA	NA	NA	NA	NA
D_5__Candidatus Falkowbacteria bacterium	NA	NA	NA	NA	NA	NA
D_5__Fructobacillus	NA	NA	NA	NA	NA	NA
D_5__Lachnospira	NA	NA	NA	NA	NA	NA
D_5__Pseudobacteroides	NA	NA	NA	NA	NA	NA
D_5__Xanthomonas	NA	NA	NA	NA	NA	NA
D_5__Phyllobacterium	NA	NA	NA	NA	NA	NA
D_5__Alkalibacillus	NA	NA	NA	NA	NA	NA
D_5__Haloechinothrix	NA	NA	NA	NA	NA	NA
D_5__Marinimicrobium	NA	NA	NA	NA	NA	NA
D_5__Olivibacter	NA	NA	NA	NA	NA	NA
D_5__Proteus	NA	NA	NA	NA	NA	NA
D_5__Gemmata	NA	NA	NA	NA	NA	NA
D_5__Bryobacter	NA	NA	NA	NA	NA	NA
D_5__Rhodoferax	NA	NA	NA	NA	NA	NA
D_5__Brochothrix	NA	NA	NA	NA	NA	NA
D_3__Ga0077536 - propagated 2	NA	NA	NA	NA	NA	NA
D_5__FD2005	NA	NA	NA	NA	NA	NA
D_5__Catellicoccus	NA	NA	NA	NA	NA	NA
D_5__Edaphobacter	NA	NA	NA	NA	NA	NA
D_4__Frankiaceae - propagated 1	NA	NA	NA	NA	NA	NA
D_5__Curtobacterium	NA	NA	NA	NA	NA	NA
D_5__Chromobacterium	NA	NA	NA	NA	NA	NA
D_5__Granulicatella	NA	NA	NA	NA	NA	NA
D_5__Mobilitalea	NA	NA	NA	NA	NA	NA
D_3__Alteromonadales - propagated 2	NA	NA	NA	NA	NA	NA
D_5__Lacticigenium	NA	NA	NA	NA	NA	NA
D_5__Candidatus Ovatusbacter	NA	NA	NA	NA	NA	NA
D_5__Terribacillus	NA	NA	NA	NA	NA	NA
D_5__Vogesella	NA	NA	NA	NA	NA	NA
D_5__Ruminococcaceae UCG-004	NA	NA	NA	NA	NA	NA
D_5__Tepidiphilus	NA	NA	NA	NA	NA	NA
D_4__Caedibacteraceae - propagated 1	NA	NA	NA	NA	NA	NA
D_5__Arachidicoccus	NA	NA	NA	NA	NA	NA
D_5__Myxococcus	NA	NA	NA	NA	NA	NA
D_5__Stomatobaculum	NA	NA	NA	NA	NA	NA
D_5__Arsenophonus	NA	NA	NA	NA	NA	NA
D_5__Arthronema SAG 12.89	NA	NA	NA	NA	NA	NA
D_5__Alkalibacterium	NA	NA	NA	NA	NA	NA
D_5__[Eubacterium] cellulosolvens group	NA	NA	NA	NA	NA	NA
D_5__Rivicola	NA	NA	NA	NA	NA	NA
D_5__Acidipila	NA	NA	NA	NA	NA	NA
D_5__Helicobacter	NA	NA	NA	NA	NA	NA
D_5__Desemzia	NA	NA	NA	NA	NA	NA
D_5__Planctomicrobium	NA	NA	NA	NA	NA	NA
D_5__Vicinamibacter	NA	NA	NA	NA	NA	NA
D_5__Faecalibacterium	NA	NA	NA	NA	NA	NA
D_5__Agathobacter	NA	NA	NA	NA	NA	NA
D_5__Apibacter	NA	NA	NA	NA	NA	NA
D_5__Paeniglutamicibacter	NA	NA	NA	NA	NA	NA
D_5__bacterium YC-LK-LKJ22	NA	NA	NA	NA	NA	NA
D_5__Ureibacillus	NA	NA	NA	NA	NA	NA
D_5__Eremococcus	NA	NA	NA	NA	NA	NA
D_5__Lachnoclostridium	NA	NA	NA	NA	NA	NA
D_4__Enterococcaceae - propagated 1	NA	NA	NA	NA	NA	NA
D_5__Prevotellaceae UCG-003	NA	NA	NA	NA	NA	NA
D_5__Amphiplicatus	NA	NA	NA	NA	NA	NA
D_5__Lachnospiraceae UCG-002	NA	NA	NA	NA	NA	NA
D_5__Fibrella	NA	NA	NA	NA	NA	NA
D_5__Lachnospiraceae UCG-010	NA	NA	NA	NA	NA	NA
D_5__Angelakisella	NA	NA	NA	NA	NA	NA
D_5__Clostridium sensu stricto 7	NA	NA	NA	NA	NA	NA
D_5__Phormidesmis ANT.L52.6	NA	NA	NA	NA	NA	NA
D_5__Agrococcus	NA	NA	NA	NA	NA	NA
D_5__XBB1006	NA	NA	NA	NA	NA	NA
D_5__Thiovirga	NA	NA	NA	NA	NA	NA
D_5__Vibrio	NA	NA	NA	NA	NA	NA
D_4__Halomonadaceae - propagated 1	NA	NA	NA	NA	NA	NA
D_5__Nodosilinea PCC-7104	NA	NA	NA	NA	NA	NA
D_5__Cesiribacter	NA	NA	NA	NA	NA	NA
D_5__Muricoccus	NA	NA	NA	NA	NA	NA
D_5__Halalkalicoccus	NA	NA	NA	NA	NA	NA
D_5__Labrys	NA	NA	NA	NA	NA	NA
D_5__Polynucleobacter	NA	NA	NA	NA	NA	NA
D_5__Dongia	NA	NA	NA	NA	NA	NA
D_5__Mannheimia	NA	NA	NA	NA	NA	NA
D_5__Filimonas	NA	NA	NA	NA	NA	NA
D_5__Candidatus Nitrosotenuis	NA	NA	NA	NA	NA	NA
D_4__Arenicellaceae - propagated 1	NA	NA	NA	NA	NA	NA
D_4__Bacteriovoracaceae - propagated 1	NA	NA	NA	NA	NA	NA
D_3__KI89A clade - propagated 2	NA	NA	NA	NA	NA	NA
D_5__Thermotunica	NA	NA	NA	NA	NA	NA
D_5__Sandarakinorhabdus	NA	NA	NA	NA	NA	NA
D_5__Intestinibacter	NA	NA	NA	NA	NA	NA
D_5__Fonticella	NA	NA	NA	NA	NA	NA
D_5__Thermopolyspora	NA	NA	NA	NA	NA	NA
D_5__Herpetosiphon	NA	NA	NA	NA	NA	NA
D_5__Janibacter	NA	NA	NA	NA	NA	NA
D_4__Marinifilaceae - propagated 1	NA	NA	NA	NA	NA	NA
D_5__Aliihoeflea	NA	NA	NA	NA	NA	NA
D_5__Elizabethkingia	NA	NA	NA	NA	NA	NA
D_5__Photobacterium	NA	NA	NA	NA	NA	NA
D_5__Saccharopolyspora rectivirgula	NA	NA	NA	NA	NA	NA
D_5__Immundisolibacter	NA	NA	NA	NA	NA	NA
D_3__Cellvibrionales - propagated 2	NA	NA	NA	NA	NA	NA
D_5__Psychrobacillus	NA	NA	NA	NA	NA	NA
D_5__Candidatus Phytoplasma	NA	NA	NA	NA	NA	NA
D_5__Epulopiscium	NA	NA	NA	NA	NA	NA
D_5__[Agitococcus] lubricus group	NA	NA	NA	NA	NA	NA
D_5__Wenzhouxiangella	NA	NA	NA	NA	NA	NA
D_5__Johnsonella	NA	NA	NA	NA	NA	NA
D_5__Kribbella	NA	NA	NA	NA	NA	NA
D_5__Zunongwangia	NA	NA	NA	NA	NA	NA
D_4__Halococcaceae - propagated 1	NA	NA	NA	NA	NA	NA
D_5__AAP99	NA	NA	NA	NA	NA	NA
D_5__Propionibacterium	NA	NA	NA	NA	NA	NA
D_5__Lachnospiraceae NK4A136 group	NA	NA	NA	NA	NA	NA
D_5__Bryocella	NA	NA	NA	NA	NA	NA
D_5__GCA-900066225	NA	NA	NA	NA	NA	NA
D_5__Advenella	NA	NA	NA	NA	NA	NA
D_3__Candidatus Kaiserbacteria - propaga	NA	NA	NA	NA	NA	NA
D_4__Gracilibacteraceae - propagated 1	NA	NA	NA	NA	NA	NA
D_5__Alicyclobacillus	NA	NA	NA	NA	NA	NA
D_4__Solirubrobacteraceae - propagated 1	NA	NA	NA	NA	NA	NA
D_5__Streptomonospora	NA	NA	NA	NA	NA	NA
D_5__Coxiella	NA	NA	NA	NA	NA	NA
D_5__Granulicella	NA	NA	NA	NA	NA	NA
D_5__Sodalis	NA	NA	NA	NA	NA	NA
D_5__Subsaxibacter	NA	NA	NA	NA	NA	NA
D_5__Alkanibacter	NA	NA	NA	NA	NA	NA
D_5__Alkalibaculum	NA	NA	NA	NA	NA	NA
D_5__Polaribacter	NA	NA	NA	NA	NA	NA
D_5__Alteromonas	NA	NA	NA	NA	NA	NA
D_5__Rubrivirga	NA	NA	NA	NA	NA	NA
D_5__Eikenella	NA	NA	NA	NA	NA	NA
D_5__Marinococcus	NA	NA	NA	NA	NA	NA
D_5__Rhodoplanes	NA	NA	NA	NA	NA	NA
D_5__Thermoanaerobacterium	NA	NA	NA	NA	NA	NA
D_5__Clostridium sensu stricto 6	NA	NA	NA	NA	NA	NA
D_5__Alcaligenes	NA	NA	NA	NA	NA	NA
D_5__Catenuloplanes	NA	NA	NA	NA	NA	NA
D_5__Allisonella	NA	NA	NA	NA	NA	NA
D_5__Brevifollis	NA	NA	NA	NA	NA	NA
D_5__Sulfurospirillum	NA	NA	NA	NA	NA	NA
D_4__Peptostreptococcaceae - propagated	NA	NA	NA	NA	NA	NA
D_5__Amycolatopsis	NA	NA	NA	NA	NA	NA
D_5__Kandleria	NA	NA	NA	NA	NA	NA
D_5__Candidatus Megaira	NA	NA	NA	NA	NA	NA
D_4__Acidiferrobacteraceae - propagated	NA	NA	NA	NA	NA	NA
D_5__Sulfurovum	NA	NA	NA	NA	NA	NA
D_5__Vibrionimonas	NA	NA	NA	NA	NA	NA
D_3__WN-HWB-116 - propagated 2	NA	NA	NA	NA	NA	NA
D_5__Aeribacillus	NA	NA	NA	NA	NA	NA
D_5__CHKCI001	NA	NA	NA	NA	NA	NA
D_4__Nitrosomonadaceae - propagated 1	NA	NA	NA	NA	NA	NA
D_5__Prauserella	NA	NA	NA	NA	NA	NA
D_5__Tanticharoenia	NA	NA	NA	NA	NA	NA
D_5__Sva0996 marine group	NA	NA	NA	NA	NA	NA
D_5__[Aquaspirillum] arcticum group	NA	NA	NA	NA	NA	NA
D_5__Tannerella	NA	NA	NA	NA	NA	NA
D_5__Fluviicoccus	NA	NA	NA	NA	NA	NA
D_5__Tabrizicola	NA	NA	NA	NA	NA	NA
D_5__Abiotrophia	NA	NA	NA	NA	NA	NA
D_5__Hydrogenophilus	NA	NA	NA	NA	NA	NA
D_5__Hansschlegelia	NA	NA	NA	NA	NA	NA
D_4__Isosphaeraceae - propagated 1	NA	NA	NA	NA	NA	NA
D_5__Aquisphaera	NA	NA	NA	NA	NA	NA
D_5__Sulfurifustis	NA	NA	NA	NA	NA	NA
D_4__mle1-27 - propagated 1	NA	NA	NA	NA	NA	NA
D_5__Haloterrigena	NA	NA	NA	NA	NA	NA
D_5__Novibacillus	NA	NA	NA	NA	NA	NA
D_3__Acidobacteriales - propagated 2	NA	NA	NA	NA	NA	NA
D_5__Sneathia	NA	NA	NA	NA	NA	NA
D_5__GKS98 freshwater group	NA	NA	NA	NA	NA	NA
D_3__Absconditabacteriales (SR1) - propa	NA	NA	NA	NA	NA	NA
D_5__OLB8	NA	NA	NA	NA	NA	NA
D_5__Kroppenstedtia	NA	NA	NA	NA	NA	NA
D_5__Geminicoccus	NA	NA	NA	NA	NA	NA
D_5__Tyzzerella 3	NA	NA	NA	NA	NA	NA
D_5__Paenarthrobacter	NA	NA	NA	NA	NA	NA
D_4__Euzebyaceae - propagated 1	NA	NA	NA	NA	NA	NA
D_5__Pleurocapsa PCC-7319	NA	NA	NA	NA	NA	NA
D_5__Leptolinea	NA	NA	NA	NA	NA	NA
D_5__C254	NA	NA	NA	NA	NA	NA
D_5__Butyrivibrio	NA	NA	NA	NA	NA	NA
D_3__EV818SWSAP88 - propagated 2	NA	NA	NA	NA	NA	NA
D_4__Sporichthyaceae - propagated 1	NA	NA	NA	NA	NA	NA
D_5__Ketogulonicigenium	NA	NA	NA	NA	NA	NA
D_5__CK06-06-Mud-MAS4B-21	NA	NA	NA	NA	NA	NA
D_5__Helcococcus	NA	NA	NA	NA	NA	NA
D_5__[Eubacterium] ruminantium group	NA	NA	NA	NA	NA	NA
D_5__Sinomonas	NA	NA	NA	NA	NA	NA
D_5__Gloeocapsa PCC-7428	NA	NA	NA	NA	NA	NA
D_4__SS1-B-06-26 - propagated 1	NA	NA	NA	NA	NA	NA
D_5__Escherichia-Shigella	NA	NA	NA	NA	NA	NA
D_5__Rubritepida	NA	NA	NA	NA	NA	NA
D_5__Taeseokella	NA	NA	NA	NA	NA	NA
D_5__Desulfuromonas	NA	NA	NA	NA	NA	NA
D_5__Parvimonas	NA	NA	NA	NA	NA	NA
D_5__Vulcanibacillus	NA	NA	NA	NA	NA	NA
D_5__NS3a marine group	NA	NA	NA	NA	NA	NA
D_5__Halonotius	NA	NA	NA	NA	NA	NA
D_5__Dinghuibacter	NA	NA	NA	NA	NA	NA
D_5__Novosphingobium - propagated 1	NA	NA	NA	NA	NA	NA
D_5__Jeotgalicoccus - propagated 1	NA	NA	NA	NA	NA	NA
D_5__Caldicellulosiruptor - propagated 1	NA	NA	NA	NA	NA	NA
D_5__Alcanivorax - propagated 1	NA	NA	NA	NA	NA	NA
D_5__Ruminococcaceae UCG-013 - propagate	NA	NA	NA	NA	NA	NA
D_5__Psychrobacter - propagated 1	NA	NA	NA	NA	NA	NA
D_5__Actinomyces - propagated 1	NA	NA	NA	NA	NA	NA
D_5__Vulcaniibacterium - propagated 1	NA	NA	NA	NA	NA	NA
D_4__Flavobacteriaceae - propagated 2	NA	NA	NA	NA	NA	NA
D_4__BIrii41 - propagated 2	NA	NA	NA	NA	NA	NA
D_2__Gammaproteobacteria - propagated 4	NA	NA	NA	NA	NA	NA
D_5__Sphingobium - propagated 1	NA	NA	NA	NA	NA	NA
D_6__Sphingomonas glacialis	NA	NA	NA	NA	NA	NA
D_4__Spongiibacteraceae - propagated 2	NA	NA	NA	NA	NA	NA
D_5__Sphingobacterium - propagated 1	NA	NA	NA	NA	NA	NA
D_5__Sphingomonas - propagated 1	NA	NA	NA	NA	NA	NA
D_5__1174-901-12 - propagated 1	NA	NA	NA	NA	NA	NA
D_5__Cellvibrio - propagated 1	NA	NA	NA	NA	NA	NA
D_5__Sphaerochaeta - propagated 1	NA	NA	NA	NA	NA	NA
D_5__Pedobacter - propagated 1	NA	NA	NA	NA	NA	NA
D_1__Firmicutes - propagated 5	NA	NA	NA	NA	NA	NA
D_3__Gammaproteobacteria Incertae Sedis	NA	NA	NA	NA	NA	NA
D_5__Microbacterium - propagated 1	NA	NA	NA	NA	NA	NA
D_5__Acinetobacter - propagated 1	NA	NA	NA	NA	NA	NA
D_5__Ezakiella - propagated 1	NA	NA	NA	NA	NA	NA
D_4__Lachnospiraceae - propagated 2	NA	NA	NA	NA	NA	NA
D_4__Burkholderiaceae - propagated 2	NA	NA	NA	NA	NA	NA
D_5__DSSD61 - propagated 1	NA	NA	NA	NA	NA	NA
D_5__Niveispirillum - propagated 1	NA	NA	NA	NA	NA	NA
D_5__Christensenellaceae R-7 group - pro	NA	NA	NA	NA	NA	NA
D_5__Nocardioides - propagated 1	NA	NA	NA	NA	NA	NA
D_4__Hyphomonadaceae - propagated 2	NA	NA	NA	NA	NA	NA
D_6__Candidatus Mycoplasma haemobos	NA	NA	NA	NA	NA	NA
D_4__Devosiaceae - propagated 2	NA	NA	NA	NA	NA	NA
D_5__Propionicicella - propagated 1	NA	NA	NA	NA	NA	NA
D_5__Acetitomaculum - propagated 1	NA	NA	NA	NA	NA	NA
D_5__Proteocatella - propagated 1	NA	NA	NA	NA	NA	NA
D_5__Reyranella - propagated 1	NA	NA	NA	NA	NA	NA
D_6__Clostridiales bacterium SIT11	NA	NA	NA	NA	NA	NA
D_5__ZOR0006 - propagated 1	NA	NA	NA	NA	NA	NA
D_4__Dermacoccaceae - propagated 2	NA	NA	NA	NA	NA	NA
D_4__Enterobacteriaceae - propagated 2	NA	NA	NA	NA	NA	NA
D_5__Bacillus - propagated 1	NA	NA	NA	NA	NA	NA
D_5__Desulfovibrio - propagated 1	NA	NA	NA	NA	NA	NA
D_4__D05-2 - propagated 2	NA	NA	NA	NA	NA	NA
D_4__Saccharimonadaceae - propagated 2	NA	NA	NA	NA	NA	NA
D_5__Leucobacter - propagated 1	NA	NA	NA	NA	NA	NA
D_2__Alphaproteobacteria - propagated 4	NA	NA	NA	NA	NA	NA
D_5__Allorhizobium-Neorhizobium-Pararhiz	NA	NA	NA	NA	NA	NA
D_4__Methylopilaceae - propagated 2	NA	NA	NA	NA	NA	NA
D_4__Sphingobacteriaceae - propagated 2	NA	NA	NA	NA	NA	NA
D_5__Gilliamella - propagated 1	NA	NA	NA	NA	NA	NA
D_4__Ruminococcaceae - propagated 2	NA	NA	NA	NA	NA	NA
D_5__SWB02 - propagated 1	NA	NA	NA	NA	NA	NA
D_3__Microtrichales - propagated 3	NA	NA	NA	NA	NA	NA
D_6__Lactobacillus salivarius	NA	NA	NA	NA	NA	NA
D_4__Rhizobiaceae - propagated 2	NA	NA	NA	NA	NA	NA
D_5__Flavihumibacter - propagated 1	NA	NA	NA	NA	NA	NA
D_5__Snodgrassella - propagated 1	NA	NA	NA	NA	NA	NA
D_5__WCHB1-32 - propagated 1	NA	NA	NA	NA	NA	NA
D_4__Xanthomonadaceae - propagated 2	NA	NA	NA	NA	NA	NA
D_5__Cavicella - propagated 1	NA	NA	NA	NA	NA	NA
D_4__Paracaedibacteraceae - propagated 2	NA	NA	NA	NA	NA	NA
D_3__Micavibrionales - propagated 3	NA	NA	NA	NA	NA	NA
D_5__Ruminiclostridium 1 - propagated 1	NA	NA	NA	NA	NA	NA
D_4__Rhodobacteraceae - propagated 2	NA	NA	NA	NA	NA	NA
D_6__groundwater biofilm bacterium B1	NA	NA	NA	NA	NA	NA
D_4__SM2D12 - propagated 2	NA	NA	NA	NA	NA	NA
D_5__Hydrogenophaga - propagated 1	NA	NA	NA	NA	NA	NA
D_4__0319-6G20 - propagated 2	NA	NA	NA	NA	NA	NA
D_5__Rhodanobacter - propagated 1	NA	NA	NA	NA	NA	NA
D_6__Brevundimonas terrae	NA	NA	NA	NA	NA	NA
D_5__Magnetospirillum - propagated 1	NA	NA	NA	NA	NA	NA
D_5__C1-B045 - propagated 1	NA	NA	NA	NA	NA	NA
D_6__Lactobacillus helveticus	NA	NA	NA	NA	NA	NA
D_6__Candidatus Hepatincola porcellionum	NA	NA	NA	NA	NA	NA
D_5__Caulobacter - propagated 1	NA	NA	NA	NA	NA	NA
D_2__Actinobacteria - propagated 4	NA	NA	NA	NA	NA	NA
D_5__Flavobacterium - propagated 1	NA	NA	NA	NA	NA	NA
D_5__Cellulomonas - propagated 1	NA	NA	NA	NA	NA	NA
D_5__Pseudomonas - propagated 1	NA	NA	NA	NA	NA	NA
D_4__Acetobacteraceae - propagated 2	NA	NA	NA	NA	NA	NA
D_5__Aeromicrobium - propagated 1	NA	NA	NA	NA	NA	NA
D_5__Truepera - propagated 1	NA	NA	NA	NA	NA	NA
D_5__Halomonas - propagated 1	NA	NA	NA	NA	NA	NA
D_5__Streptococcus - propagated 1	NA	NA	NA	NA	NA	NA
D_3__OPB41 - propagated 3	NA	NA	NA	NA	NA	NA
D_5__Lactobacillus - propagated 1	NA	NA	NA	NA	NA	NA
D_6__Nakamurella panacisegetis	NA	NA	NA	NA	NA	NA
D_4__Sphingomonadaceae - propagated 2	NA	NA	NA	NA	NA	NA
D_5__Bergeyella - propagated 1	NA	NA	NA	NA	NA	NA
D_5__Chryseobacterium - propagated 1	NA	NA	NA	NA	NA	NA
D_5__Propioniciclava - propagated 1	NA	NA	NA	NA	NA	NA
D_4__Prolixibacteraceae - propagated 2	NA	NA	NA	NA	NA	NA
D_5__Dyadobacter - propagated 1	NA	NA	NA	NA	NA	NA
D_4__Coriobacteriales Incertae Sedis - p	NA	NA	NA	NA	NA	NA
D_4__Rhodocyclaceae - propagated 2	NA	NA	NA	NA	NA	NA
D_4__Rhodospirillaceae - propagated 2	NA	NA	NA	NA	NA	NA
D_5__Stenotrophobacter - propagated 1	NA	NA	NA	NA	NA	NA
D_5__Altererythrobacter - propagated 1	NA	NA	NA	NA	NA	NA
D_5__Actinotignum - propagated 1	NA	NA	NA	NA	NA	NA
D_5__Defluviicoccus - propagated 1	NA	NA	NA	NA	NA	NA
D_4__Microbacteriaceae - propagated 2	NA	NA	NA	NA	NA	NA
D_5__Candidatus Saccharimonas - propagat	NA	NA	NA	NA	NA	NA
D_5__Dermacoccus - propagated 1	NA	NA	NA	NA	NA	NA
D_5__Luteococcus - propagated 1	NA	NA	NA	NA	NA	NA
D_5__Lachnospiraceae NK3A20 group - prop	NA	NA	NA	NA	NA	NA
D_5__Corynebacterium 1 - propagated 1	NA	NA	NA	NA	NA	NA
D_5__Mycobacterium - propagated 1	NA	NA	NA	NA	NA	NA
D_5__Lacibacter - propagated 1	NA	NA	NA	NA	NA	NA
D_5__Veillonella - propagated 1	NA	NA	NA	NA	NA	NA
D_5__Roseimaritima - propagated 1	NA	NA	NA	NA	NA	NA
D_5__Anaerovorax - propagated 1	NA	NA	NA	NA	NA	NA
D_4__Beijerinckiaceae - propagated 2	NA	NA	NA	NA	NA	NA
D_5__Porphyromonas - propagated 1	NA	NA	NA	NA	NA	NA
D_5__Pseudohongiella - propagated 1	NA	NA	NA	NA	NA	NA
D_5__Promicromonospora - propagated 1	NA	NA	NA	NA	NA	NA
D_4__Pleomorphomonadaceae - propagated 2	NA	NA	NA	NA	NA	NA
D_5__Brachybacterium - propagated 1	NA	NA	NA	NA	NA	NA
D_5__Paracoccus - propagated 1	NA	NA	NA	NA	NA	NA
D_5__Carnobacterium - propagated 1	NA	NA	NA	NA	NA	NA
D_5__Perlucidibaca - propagated 1	NA	NA	NA	NA	NA	NA
D_5__Luteimonas - propagated 1	NA	NA	NA	NA	NA	NA
D_5__Nocardiopsis - propagated 1	NA	NA	NA	NA	NA	NA
D_5__Roseiarcus - propagated 1	NA	NA	NA	NA	NA	NA
D_5__Anaeromyxobacter - propagated 1	NA	NA	NA	NA	NA	NA
D_5__Terrimicrobium - propagated 1	NA	NA	NA	NA	NA	NA
D_3__Rhizobiales - propagated 3	NA	NA	NA	NA	NA	NA
D_5__Caproiciproducens - propagated 1	NA	NA	NA	NA	NA	NA
D_2__Subgroup 6 - propagated 4	NA	NA	NA	NA	NA	NA
D_4__37-13 - propagated 2	NA	NA	NA	NA	NA	NA
D_5__Aureimonas - propagated 1	NA	NA	NA	NA	NA	NA
D_4__Cellvibrionaceae - propagated 2	NA	NA	NA	NA	NA	NA
D_5__Psychroglaciecola - propagated 1	NA	NA	NA	NA	NA	NA
D_6__Sandaracinus amylolyticus	NA	NA	NA	NA	NA	NA
D_5__Stenotrophomonas - propagated 1	NA	NA	NA	NA	NA	NA
D_5__Desulfoprunum - propagated 1	NA	NA	NA	NA	NA	NA
D_5__Thiobacillus - propagated 1	NA	NA	NA	NA	NA	NA
D_5__Clostridium sensu stricto 13 - prop	NA	NA	NA	NA	NA	NA
D_3__Gastranaerophilales - propagated 3	NA	NA	NA	NA	NA	NA
D_5__Limnobacter - propagated 1	NA	NA	NA	NA	NA	NA
D_5__Azospira - propagated 1	NA	NA	NA	NA	NA	NA
D_5__Glutamicibacter - propagated 1	NA	NA	NA	NA	NA	NA
D_5__Peredibacter - propagated 1	NA	NA	NA	NA	NA	NA
D_5__Sphingosinicella - propagated 1	NA	NA	NA	NA	NA	NA
D_5__Tepidimonas - propagated 1	NA	NA	NA	NA	NA	NA
D_6__Rothia aerolata	NA	NA	NA	NA	NA	NA
D_5__Aquipuribacter - propagated 1	NA	NA	NA	NA	NA	NA
D_4__Gemmatimonadaceae - propagated 2	NA	NA	NA	NA	NA	NA
D_6__Arcobacter butzleri	NA	NA	NA	NA	NA	NA
D_5__alphaI cluster - propagated 1	NA	NA	NA	NA	NA	NA
D_4__Polyangiaceae - propagated 2	NA	NA	NA	NA	NA	NA
D_4__Veillonellaceae - propagated 2	NA	NA	NA	NA	NA	NA
D_5__Brevundimonas - propagated 1	NA	NA	NA	NA	NA	NA
D_5__Rhodococcus - propagated 1	NA	NA	NA	NA	NA	NA
D_5__Nitrospira - propagated 1	NA	NA	NA	NA	NA	NA
D_3__Xanthomonadales - propagated 3	NA	NA	NA	NA	NA	NA
D_6__Cytophagaceae bacterium N010	NA	NA	NA	NA	NA	NA
D_5__Gulosibacter - propagated 1	NA	NA	NA	NA	NA	NA
D_5__Luteolibacter - propagated 1	NA	NA	NA	NA	NA	NA
D_5__Pseudonocardia - propagated 1	NA	NA	NA	NA	NA	NA
D_5__Legionella - propagated 1	NA	NA	NA	NA	NA	NA
D_5__Proteiniphilum - propagated 1	NA	NA	NA	NA	NA	NA
D_5__Arthrobacter - propagated 1	NA	NA	NA	NA	NA	NA
D_5__Verticia - propagated 1	NA	NA	NA	NA	NA	NA
D_3__Obscuribacterales - propagated 3	NA	NA	NA	NA	NA	NA
D_5__Prosthecobacter - propagated 1	NA	NA	NA	NA	NA	NA
D_5__Flavitalea - propagated 1	NA	NA	NA	NA	NA	NA
D_5__Mogibacterium - propagated 1	NA	NA	NA	NA	NA	NA
D_6__Spirosoma fluviale	NA	NA	NA	NA	NA	NA
D_5__Atopostipes - propagated 1	NA	NA	NA	NA	NA	NA
D_3__Oxyphotobacteria Incertae Sedis - p	NA	NA	NA	NA	NA	NA
D_5__Dechlorobacter - propagated 1	NA	NA	NA	NA	NA	NA
D_5__Hirschia - propagated 1	NA	NA	NA	NA	NA	NA
D_5__Haemophilus - propagated 1	NA	NA	NA	NA	NA	NA
D_5__Candidatus Accumulibacter - propaga	NA	NA	NA	NA	NA	NA
D_3__Clostridiales - propagated 3	NA	NA	NA	NA	NA	NA
D_6__Roseomonas genomospecies 5	NA	NA	NA	NA	NA	NA
D_5__Sporocytophaga - propagated 1	NA	NA	NA	NA	NA	NA
D_5__Methanosarcina - propagated 1	NA	NA	NA	NA	NA	NA
D_5__Pectobacterium - propagated 1	NA	NA	NA	NA	NA	NA
D_3__Micrococcales - propagated 3	NA	NA	NA	NA	NA	NA
D_4__Microtrichaceae - propagated 2	NA	NA	NA	NA	NA	NA
D_5__Pseudofulvimonas - propagated 1	NA	NA	NA	NA	NA	NA
D_5__Planifilum - propagated 1	NA	NA	NA	NA	NA	NA
D_5__Sedimentibacter - propagated 1	NA	NA	NA	NA	NA	NA
D_4__Xanthobacteraceae - propagated 2	NA	NA	NA	NA	NA	NA
D_5__Fluviicola - propagated 1	NA	NA	NA	NA	NA	NA
D_4__Lentimicrobiaceae - propagated 2	NA	NA	NA	NA	NA	NA
D_5__Chitinophaga - propagated 1	NA	NA	NA	NA	NA	NA
D_5__Caldicoprobacter - propagated 1	NA	NA	NA	NA	NA	NA
D_5__Pir4 lineage - propagated 1	NA	NA	NA	NA	NA	NA
D_4__TRA3-20 - propagated 2	NA	NA	NA	NA	NA	NA
D_5__Campylobacter - propagated 1	NA	NA	NA	NA	NA	NA
D_4__Weeksellaceae - propagated 2	NA	NA	NA	NA	NA	NA
D_3__Rhodospirillales - propagated 3	NA	NA	NA	NA	NA	NA
D_4__Actinomycetaceae - propagated 2	NA	NA	NA	NA	NA	NA
D_5__Saccharopolyspora - propagated 1	NA	NA	NA	NA	NA	NA
D_5__Olsenella - propagated 1	NA	NA	NA	NA	NA	NA
D_3__Saccharimonadales - propagated 3	NA	NA	NA	NA	NA	NA
D_5__Sediminibacterium - propagated 1	NA	NA	NA	NA	NA	NA
D_5__Desulfobulbus - propagated 1	NA	NA	NA	NA	NA	NA
D_5__Tsukamurella - propagated 1	NA	NA	NA	NA	NA	NA
D_5__Isoptericola - propagated 1	NA	NA	NA	NA	NA	NA
D_4__Micropepsaceae - propagated 2	NA	NA	NA	NA	NA	NA
D_5__Ornithinicoccus - propagated 1	NA	NA	NA	NA	NA	NA
D_4__Demequinaceae - propagated 2	NA	NA	NA	NA	NA	NA
D_4__Microscillaceae - propagated 2	NA	NA	NA	NA	NA	NA
D_6__Lactobacillus amylolyticus	NA	NA	NA	NA	NA	NA
D_4__Micrococcaceae - propagated 2	NA	NA	NA	NA	NA	NA
D_4__Rhodanobacteraceae - propagated 2	NA	NA	NA	NA	NA	NA
D_5__Sphingopyxis - propagated 1	NA	NA	NA	NA	NA	NA
D_5__Tessaracoccus - propagated 1	NA	NA	NA	NA	NA	NA
D_5__Massilia - propagated 1	NA	NA	NA	NA	NA	NA
D_5__Cobetia - propagated 1	NA	NA	NA	NA	NA	NA
D_5__Terrisporobacter - propagated 1	NA	NA	NA	NA	NA	NA
D_4__Marinilabiliaceae - propagated 2	NA	NA	NA	NA	NA	NA
D_3__Gaiellales - propagated 3	NA	NA	NA	NA	NA	NA
D_5__Fodinicola - propagated 1	NA	NA	NA	NA	NA	NA
D_5__Niabella - propagated 1	NA	NA	NA	NA	NA	NA
D_5__Ohtaekwangia - propagated 1	NA	NA	NA	NA	NA	NA
D_5__Thioalkalispira - propagated 1	NA	NA	NA	NA	NA	NA
D_5__Nevskia - propagated 1	NA	NA	NA	NA	NA	NA
D_5__Paenalcaligenes - propagated 1	NA	NA	NA	NA	NA	NA
D_5__Wolbachia - propagated 1	NA	NA	NA	NA	NA	NA
D_5__Micromonospora - propagated 1	NA	NA	NA	NA	NA	NA
D_4__Blfdi19 - propagated 2	NA	NA	NA	NA	NA	NA
D_5__Achromobacter - propagated 1	NA	NA	NA	NA	NA	NA
D_5__Rheinheimera - propagated 1	NA	NA	NA	NA	NA	NA
D_5__Azospirillum - propagated 1	NA	NA	NA	NA	NA	NA
D_6__Cronobacter sp. C106	NA	NA	NA	NA	NA	NA
D_5__Romboutsia - propagated 1	NA	NA	NA	NA	NA	NA
D_4__Chroococcidiopsaceae - propagated 2	NA	NA	NA	NA	NA	NA
D_5__Flaviflexus - propagated 1	NA	NA	NA	NA	NA	NA
D_5__Ramlibacter - propagated 1	NA	NA	NA	NA	NA	NA
D_5__Catenibacterium - propagated 1	NA	NA	NA	NA	NA	NA
D_6__Methylobacterium sp. MM70	NA	NA	NA	NA	NA	NA
D_5__Parapedobacter - propagated 1	NA	NA	NA	NA	NA	NA
D_4__67-14 - propagated 2	NA	NA	NA	NA	NA	NA
D_5__Clostridium sensu stricto 10 - prop	NA	NA	NA	NA	NA	NA
D_5__Selenomonas - propagated 1	NA	NA	NA	NA	NA	NA
D_5__Moraxella - propagated 1	NA	NA	NA	NA	NA	NA
D_4__Chitinophagaceae - propagated 2	NA	NA	NA	NA	NA	NA
D_5__Roseimarinus - propagated 1	NA	NA	NA	NA	NA	NA
D_5__Dietzia - propagated 1	NA	NA	NA	NA	NA	NA
D_4__Caulobacteraceae - propagated 2	NA	NA	NA	NA	NA	NA
D_6__Sedimentibacter sp. E177	NA	NA	NA	NA	NA	NA
D_5__Cohnella - propagated 1	NA	NA	NA	NA	NA	NA
D_5__Devosia - propagated 1	NA	NA	NA	NA	NA	NA
D_5__Lentimicrobium - propagated 1	NA	NA	NA	NA	NA	NA
D_5__Aestuariicella - propagated 1	NA	NA	NA	NA	NA	NA
D_5__Sellimonas - propagated 1	NA	NA	NA	NA	NA	NA
D_4__Clostridiaceae 2 - propagated 2	NA	NA	NA	NA	NA	NA
D_5__Chitinimonas - propagated 1	NA	NA	NA	NA	NA	NA
D_5__Tissierella - propagated 1	NA	NA	NA	NA	NA	NA
D_5__Friedmanniella - propagated 1	NA	NA	NA	NA	NA	NA
D_5__Ilumatobacter - propagated 1	NA	NA	NA	NA	NA	NA
D_5__BSV13 - propagated 1	NA	NA	NA	NA	NA	NA
D_5__Clostridium sensu stricto 8 - propa	NA	NA	NA	NA	NA	NA
D_5__Weissella - propagated 1	NA	NA	NA	NA	NA	NA
D_5__BD1-7 clade - propagated 1	NA	NA	NA	NA	NA	NA
D_5__Cetobacterium - propagated 1	NA	NA	NA	NA	NA	NA
D_5__Globicatella - propagated 1	NA	NA	NA	NA	NA	NA
D_4__Anaplasmataceae - propagated 2	NA	NA	NA	NA	NA	NA
D_5__Singulisphaera - propagated 1	NA	NA	NA	NA	NA	NA
D_5__Ensifer - propagated 1	NA	NA	NA	NA	NA	NA
D_4__bacteriap25 - propagated 2	NA	NA	NA	NA	NA	NA
D_5__Candidatus Alysiosphaera - propagat	NA	NA	NA	NA	NA	NA
D_5__Bogoriella - propagated 1	NA	NA	NA	NA	NA	NA
D_5__Roseomonas - propagated 1	NA	NA	NA	NA	NA	NA
D_5__Timonella - propagated 1	NA	NA	NA	NA	NA	NA
D_6__Mucilaginibacter sp. AR20-97	NA	NA	NA	NA	NA	NA
D_5__Mitsuaria - propagated 1	NA	NA	NA	NA	NA	NA
D_4__Family XIII - propagated 2	NA	NA	NA	NA	NA	NA
D_6__Chishuiella sp. YIM 102668	NA	NA	NA	NA	NA	NA
D_5__Dysgonomonas - propagated 1	NA	NA	NA	NA	NA	NA
D_6__Campylobacter concisus	NA	NA	NA	NA	NA	NA
D_5__Salipaludibacillus - propagated 1	NA	NA	NA	NA	NA	NA
D_5__Salinarimonas - propagated 1	NA	NA	NA	NA	NA	NA
D_4__SC-I-84 - propagated 2	NA	NA	NA	NA	NA	NA
D_5__Paludibacter - propagated 1	NA	NA	NA	NA	NA	NA
D_3__EC3 - propagated 3	NA	NA	NA	NA	NA	NA
D_5__Geodermatophilus - propagated 1	NA	NA	NA	NA	NA	NA
D_4__Geodermatophilaceae - propagated 2	NA	NA	NA	NA	NA	NA
D_5__Cnuella - propagated 1	NA	NA	NA	NA	NA	NA
D_5__Family XIII AD3011 group - propagat	NA	NA	NA	NA	NA	NA
D_5__Solibacillus - propagated 1	NA	NA	NA	NA	NA	NA
D_5__Alloprevotella - propagated 1	NA	NA	NA	NA	NA	NA
D_5__Lampropedia - propagated 1	NA	NA	NA	NA	NA	NA
D_5__Chroococcidiopsis PCC 7203 - propag	NA	NA	NA	NA	NA	NA
D_5__Macrococcus - propagated 1	NA	NA	NA	NA	NA	NA
D_5__Macellibacteroides - propagated 1	NA	NA	NA	NA	NA	NA
D_5__Thiopseudomonas - propagated 1	NA	NA	NA	NA	NA	NA
D_5__Pusillimonas - propagated 1	NA	NA	NA	NA	NA	NA
D_4__Aerococcaceae - propagated 2	NA	NA	NA	NA	NA	NA
D_4__Carnobacteriaceae - propagated 2	NA	NA	NA	NA	NA	NA
D_6__Peptoniphilus lacrimalis	NA	NA	NA	NA	NA	NA
D_5__Pseudoclavibacter - propagated 1	NA	NA	NA	NA	NA	NA
D_5__Tepidisphaera - propagated 1	NA	NA	NA	NA	NA	NA
D_4__Desulfarculaceae - propagated 2	NA	NA	NA	NA	NA	NA
D_5__Polymorphobacter - propagated 1	NA	NA	NA	NA	NA	NA
D_5__Mariniradius - propagated 1	NA	NA	NA	NA	NA	NA
D_6__Lactobacillus iners AB-1	NA	NA	NA	NA	NA	NA
D_5__Capnocytophaga - propagated 1	NA	NA	NA	NA	NA	NA
D_4__Steroidobacteraceae - propagated 2	NA	NA	NA	NA	NA	NA
D_5__Vitreoscilla - propagated 1	NA	NA	NA	NA	NA	NA
D_6__Azospirillum sp.	NA	NA	NA	NA	NA	NA
D_5__Nesterenkonia - propagated 1	NA	NA	NA	NA	NA	NA
D_4__Intrasporangiaceae - propagated 2	NA	NA	NA	NA	NA	NA
D_6__Stenotrophomonas acidaminiphila	NA	NA	NA	NA	NA	NA
D_5__Mucilaginibacter - propagated 1	NA	NA	NA	NA	NA	NA
D_5__Paenibacillus - propagated 1	NA	NA	NA	NA	NA	NA
D_5__Bacteriovorax - propagated 1	NA	NA	NA	NA	NA	NA
D_4__Clostridiaceae 1 - propagated 2	NA	NA	NA	NA	NA	NA
D_5__Succiniclasticum - propagated 1	NA	NA	NA	NA	NA	NA
D_4__Sandaracinaceae - propagated 2	NA	NA	NA	NA	NA	NA
D_5__Leadbetterella - propagated 1	NA	NA	NA	NA	NA	NA
D_6__bacterium	NA	NA	NA	NA	NA	NA
D_4__Neisseriaceae - propagated 2	NA	NA	NA	NA	NA	NA
D_5__Ruminococcaceae UCG-009 - propagate	NA	NA	NA	NA	NA	NA
D_5__[Eubacterium] brachy group - propag	NA	NA	NA	NA	NA	NA
D_5__Clostridium sensu stricto 1 - propa	NA	NA	NA	NA	NA	NA
D_4__Acidobacteriaceae (Subgroup 1) - pr	NA	NA	NA	NA	NA	NA
D_5__Herminiimonas - propagated 1	NA	NA	NA	NA	NA	NA
D_5__Taibaiella - propagated 1	NA	NA	NA	NA	NA	NA
D_3__Betaproteobacteriales - propagated	NA	NA	NA	NA	NA	NA
D_5__Pedomicrobium - propagated 1	NA	NA	NA	NA	NA	NA
D_6__proteobacterium symbiont of Nilapar	NA	NA	NA	NA	NA	NA
D_4__Blastocatellaceae - propagated 2	NA	NA	NA	NA	NA	NA
D_5__Bosea - propagated 1	NA	NA	NA	NA	NA	NA
D_4__env.OPS 17 - propagated 2	NA	NA	NA	NA	NA	NA
D_4__Pseudonocardiaceae - propagated 2	NA	NA	NA	NA	NA	NA
D_5__Ruminococcaceae NK4A214 group - pro	NA	NA	NA	NA	NA	NA
D_5__Lactococcus - propagated 1	NA	NA	NA	NA	NA	NA
D_5__Xanthobacter - propagated 1	NA	NA	NA	NA	NA	NA
D_5__Acidiphilium - propagated 1	NA	NA	NA	NA	NA	NA
D_5__Pseudopropionibacterium - propagate	NA	NA	NA	NA	NA	NA
D_5__Saccharofermentans - propagated 1	NA	NA	NA	NA	NA	NA
D_6__Paenibacillus sepulcri	NA	NA	NA	NA	NA	NA
D_5__Ferruginibacter - propagated 1	NA	NA	NA	NA	NA	NA
D_5__C39 - propagated 1	NA	NA	NA	NA	NA	NA
D_6__Sedimentibacter hongkongensis	NA	NA	NA	NA	NA	NA
D_5__Candidatus Brownia - propagated 1	NA	NA	NA	NA	NA	NA
D_5__Neisseria - propagated 1	NA	NA	NA	NA	NA	NA
D_5__Streptomyces - propagated 1	NA	NA	NA	NA	NA	NA
D_5__Cytophaga - propagated 1	NA	NA	NA	NA	NA	NA
D_5__Rickettsiella - propagated 1	NA	NA	NA	NA	NA	NA
D_4__SR-FBR-L83 - propagated 2	NA	NA	NA	NA	NA	NA
D_5__Salana - propagated 1	NA	NA	NA	NA	NA	NA
D_5__Hymenobacter - propagated 1	NA	NA	NA	NA	NA	NA
D_5__Staphylococcus - propagated 1	NA	NA	NA	NA	NA	NA
D_4__Pasteurellaceae - propagated 2	NA	NA	NA	NA	NA	NA
D_5__Subdoligranulum - propagated 1	NA	NA	NA	NA	NA	NA
D_5__Soehngenia - propagated 1	NA	NA	NA	NA	NA	NA
D_5__Phenylobacterium - propagated 1	NA	NA	NA	NA	NA	NA
D_5__Leptotrichia - propagated 1	NA	NA	NA	NA	NA	NA
D_5__Arsenicicoccus - propagated 1	NA	NA	NA	NA	NA	NA
D_6__Lactobacillus agilis	NA	NA	NA	NA	NA	NA
D_5__Jeotgalibaca - propagated 1	NA	NA	NA	NA	NA	NA
D_5__Ammoniphilus - propagated 1	NA	NA	NA	NA	NA	NA
D_5__Brevibacterium - propagated 1	NA	NA	NA	NA	NA	NA
D_6__Paraburkholderia tropica	NA	NA	NA	NA	NA	NA
D_5__Ancalomicrobium - propagated 1	NA	NA	NA	NA	NA	NA
D_5__Methanosphaera - propagated 1	NA	NA	NA	NA	NA	NA
D_5__Anaerococcus - propagated 1	NA	NA	NA	NA	NA	NA
D_4__Rickettsiaceae - propagated 2	NA	NA	NA	NA	NA	NA
D_5__Ruminococcus 1 - propagated 1	NA	NA	NA	NA	NA	NA
D_5__Facklamia - propagated 1	NA	NA	NA	NA	NA	NA
D_4__MWH-CFBk5 - propagated 2	NA	NA	NA	NA	NA	NA
D_4__Bacillaceae - propagated 2	NA	NA	NA	NA	NA	NA
D_4__Christensenellaceae - propagated 2	NA	NA	NA	NA	NA	NA
D_6__Corynebacterium lubricantis	NA	NA	NA	NA	NA	NA
D_5__Lysobacter - propagated 1	NA	NA	NA	NA	NA	NA
D_6__Chitinilyticum aquatile	NA	NA	NA	NA	NA	NA
D_5__Anaerocella - propagated 1	NA	NA	NA	NA	NA	NA
D_5__Wandonia - propagated 1	NA	NA	NA	NA	NA	NA
D_5__Corynebacterium - propagated 1	NA	NA	NA	NA	NA	NA
D_5__Salinicola - propagated 1	NA	NA	NA	NA	NA	NA
D_5__Duganella - propagated 1	NA	NA	NA	NA	NA	NA
D_2__Bacteroidia - propagated 4	NA	NA	NA	NA	NA	NA
D_5__[Ruminococcus] gauvreauii group - p	NA	NA	NA	NA	NA	NA
D_5__Kineococcus - propagated 1	NA	NA	NA	NA	NA	NA
D_4__Micromonosporaceae - propagated 2	NA	NA	NA	NA	NA	NA
D_5__[Eubacterium] nodatum group - propa	NA	NA	NA	NA	NA	NA
D_4__Nitrososphaeraceae - propagated 2	NA	NA	NA	NA	NA	NA
D_5__Aeromonas - propagated 1	NA	NA	NA	NA	NA	NA
D_5__Pseudogracilibacillus - propagated	NA	NA	NA	NA	NA	NA
D_6__Anaerococcus sp. Marseille-P2143	NA	NA	NA	NA	NA	NA
D_6__Moraxella sp. feline oral taxon 163	NA	NA	NA	NA	NA	NA
D_5__Enterococcus - propagated 1	NA	NA	NA	NA	NA	NA
D_5__Paenochrobactrum - propagated 1	NA	NA	NA	NA	NA	NA
D_5__Lautropia - propagated 1	NA	NA	NA	NA	NA	NA
D_4__Oligoflexaceae - propagated 2	NA	NA	NA	NA	NA	NA
D_5__Zoogloea - propagated 1	NA	NA	NA	NA	NA	NA
D_4__Legionellaceae - propagated 2	NA	NA	NA	NA	NA	NA
D_5__Pseudolabrys - propagated 1	NA	NA	NA	NA	NA	NA
D_2__KD4-96 - propagated 4	NA	NA	NA	NA	NA	NA
D_2__Acidimicrobiia - propagated 4	NA	NA	NA	NA	NA	NA
D_5__Nonomuraea - propagated 1	NA	NA	NA	NA	NA	NA
D_4__Paenibacillaceae - propagated 2	NA	NA	NA	NA	NA	NA
D_5__Blastocatella - propagated 1	NA	NA	NA	NA	NA	NA
D_6__alpha proteobacterium YIM 690229	NA	NA	NA	NA	NA	NA
D_5__Oceanobacillus - propagated 1	NA	NA	NA	NA	NA	NA
D_5__Ruminococcaceae UCG-014 - propagate	NA	NA	NA	NA	NA	NA
D_4__Tannerellaceae - propagated 2	NA	NA	NA	NA	NA	NA
D_5__Runella - propagated 1	NA	NA	NA	NA	NA	NA
D_3__Lactobacillales - propagated 3	NA	NA	NA	NA	NA	NA
D_5__Erwinia - propagated 1	NA	NA	NA	NA	NA	NA
D_3__Actinomarinales - propagated 3	NA	NA	NA	NA	NA	NA
D_5__Angustibacter - propagated 1	NA	NA	NA	NA	NA	NA
D_5__Asaia - propagated 1	NA	NA	NA	NA	NA	NA
D_5__Ornithinimicrobium - propagated 1	NA	NA	NA	NA	NA	NA
D_5__Larkinella - propagated 1	NA	NA	NA	NA	NA	NA
D_5__Alloiococcus - propagated 1	NA	NA	NA	NA	NA	NA
D_5__Desulfobacula - propagated 1	NA	NA	NA	NA	NA	NA
D_5__Aestuariimicrobium - propagated 1	NA	NA	NA	NA	NA	NA
D_4__Amb-16S-1323 - propagated 2	NA	NA	NA	NA	NA	NA
D_6__Psychrobacter alimentarius	NA	NA	NA	NA	NA	NA
D_4__Sedimenticolaceae - propagated 2	NA	NA	NA	NA	NA	NA
D_5__Bordetella - propagated 1	NA	NA	NA	NA	NA	NA
D_5__Bacteroides - propagated 1	NA	NA	NA	NA	NA	NA
D_5__Acetanaerobacterium - propagated 1	NA	NA	NA	NA	NA	NA
D_5__Methanobrevibacter - propagated 1	NA	NA	NA	NA	NA	NA
D_5__[Cytophaga] xylanolytica group - pr	NA	NA	NA	NA	NA	NA
D_5__Lechevalieria - propagated 1	NA	NA	NA	NA	NA	NA
D_5__Rothia - propagated 1	NA	NA	NA	NA	NA	NA
D_5__Ellin6055 - propagated 1	NA	NA	NA	NA	NA	NA
D_3__R7C24 - propagated 3	NA	NA	NA	NA	NA	NA
D_5__DSSF69 - propagated 1	NA	NA	NA	NA	NA	NA
D_6__Pragia fontium	NA	NA	NA	NA	NA	NA
D_5__Microvirga - propagated 1	NA	NA	NA	NA	NA	NA
D_5__Cloacibacterium - propagated 1	NA	NA	NA	NA	NA	NA
D_4__Erysipelotrichaceae - propagated 2	NA	NA	NA	NA	NA	NA
D_5__Roseococcus - propagated 1	NA	NA	NA	NA	NA	NA
D_5__Arthrospira PCC-7345 - propagated 1	NA	NA	NA	NA	NA	NA
D_4__Moraxellaceae - propagated 2	NA	NA	NA	NA	NA	NA
D_5__Kosakonia - propagated 1	NA	NA	NA	NA	NA	NA
D_6__Brevundimonas olei	NA	NA	NA	NA	NA	NA
D_5__Gracilibacter - propagated 1	NA	NA	NA	NA	NA	NA
D_6__Lactobacillus mucosae	NA	NA	NA	NA	NA	NA
D_5__Mesorhizobium - propagated 1	NA	NA	NA	NA	NA	NA
D_6__Corynebacterium maris DSM 45190	NA	NA	NA	NA	NA	NA
D_5__Flavisolibacter - propagated 1	NA	NA	NA	NA	NA	NA
D_6__Anaerococcus provenciensis	NA	NA	NA	NA	NA	NA
D_4__WD2101 soil group - propagated 2	NA	NA	NA	NA	NA	NA
D_5__Acholeplasma - propagated 1	NA	NA	NA	NA	NA	NA
D_5__IMCC26207 - propagated 1	NA	NA	NA	NA	NA	NA
D_5__Sandaracinobacter - propagated 1	NA	NA	NA	NA	NA	NA
D_4__Rubinisphaeraceae - propagated 2	NA	NA	NA	NA	NA	NA
D_4__Bacteroidetes vadinHA17 - propagate	NA	NA	NA	NA	NA	NA
D_5__Fermentimonas - propagated 1	NA	NA	NA	NA	NA	NA
D_5__Bifidobacterium - propagated 1	NA	NA	NA	NA	NA	NA
D_6__Stenotrophomonas ginsengisoli	NA	NA	NA	NA	NA	NA
D_5__Rubellimicrobium - propagated 1	NA	NA	NA	NA	NA	NA
D_5__Cutibacterium - propagated 1	NA	NA	NA	NA	NA	NA
D_5__Erysipelotrichaceae UCG-009 - propa	NA	NA	NA	NA	NA	NA
D_5__Rathayibacter - propagated 1	NA	NA	NA	NA	NA	NA
D_5__Salinicoccus - propagated 1	NA	NA	NA	NA	NA	NA
D_5__Roseburia - propagated 1	NA	NA	NA	NA	NA	NA
D_5__Sporosarcina - propagated 1	NA	NA	NA	NA	NA	NA
D_5__Segetibacter - propagated 1	NA	NA	NA	NA	NA	NA
D_5__Pantoea - propagated 1	NA	NA	NA	NA	NA	NA
D_5__Lachnospiraceae UCG-007 - propagate	NA	NA	NA	NA	NA	NA
D_6__Bdellovibrio bacteriovorus	NA	NA	NA	NA	NA	NA
D_5__Polaromonas - propagated 1	NA	NA	NA	NA	NA	NA
D_6__Sphingomonas sp.	NA	NA	NA	NA	NA	NA
D_5__Blautia - propagated 1	NA	NA	NA	NA	NA	NA
D_4__Methyloligellaceae - propagated 2	NA	NA	NA	NA	NA	NA
D_5__Kineosphaera - propagated 1	NA	NA	NA	NA	NA	NA
D_5__Adhaeribacter - propagated 1	NA	NA	NA	NA	NA	NA
D_4__Propionibacteriaceae - propagated 2	NA	NA	NA	NA	NA	NA
D_6__Hypsibius dujardini	NA	NA	NA	NA	NA	NA
D_6__Candidatus Carsonella ruddii	NA	NA	NA	NA	NA	NA
D_4__Crocinitomicaceae - propagated 2	NA	NA	NA	NA	NA	NA
D_5__Curvibacter - propagated 1	NA	NA	NA	NA	NA	NA
D_5__Gemella - propagated 1	NA	NA	NA	NA	NA	NA
D_5__Pseudoxanthomonas - propagated 1	NA	NA	NA	NA	NA	NA
D_6__Phormidiaceae cyanobacterium 11PC	NA	NA	NA	NA	NA	NA
D_5__Thermoactinomyces - propagated 1	NA	NA	NA	NA	NA	NA
D_5__Empedobacter - propagated 1	NA	NA	NA	NA	NA	NA
D_5__Actinoplanes - propagated 1	NA	NA	NA	NA	NA	NA
D_5__Dechloromonas - propagated 1	NA	NA	NA	NA	NA	NA
D_6__Flavobacteriia bacterium 40-80	NA	NA	NA	NA	NA	NA
D_4__Aeromonadaceae - propagated 2	NA	NA	NA	NA	NA	NA
D_5__[Eubacterium] ventriosum group - pr	NA	NA	NA	NA	NA	NA
D_5__Methanobacterium - propagated 1	NA	NA	NA	NA	NA	NA
D_5__Halobacillus - propagated 1	NA	NA	NA	NA	NA	NA
D_5__Anaerolinea - propagated 1	NA	NA	NA	NA	NA	NA
D_5__Thermicanus - propagated 1	NA	NA	NA	NA	NA	NA
D_5__Jeotgalibacillus - propagated 1	NA	NA	NA	NA	NA	NA
D_4__Pseudomonadaceae - propagated 2	NA	NA	NA	NA	NA	NA
D_6__Lactobacillus kunkeei	NA	NA	NA	NA	NA	NA
D_6__Pseudomonas xanthomarina	NA	NA	NA	NA	NA	NA
D_4__NS9 marine group - propagated 2	NA	NA	NA	NA	NA	NA
D_5__Puniceicoccus - propagated 1	NA	NA	NA	NA	NA	NA
D_5__Ruminococcaceae UCG-005 - propagate	NA	NA	NA	NA	NA	NA
D_6__Devosia honganensis	NA	NA	NA	NA	NA	NA
D_5__Treponema 2 - propagated 1	NA	NA	NA	NA	NA	NA
D_5__Haliscomenobacter - propagated 1	NA	NA	NA	NA	NA	NA
D_5__Z20 - propagated 1	NA	NA	NA	NA	NA	NA
D_5__Leifsonia - propagated 1	NA	NA	NA	NA	NA	NA
D_5__Pajaroellobacter - propagated 1	NA	NA	NA	NA	NA	NA
D_6__Hymenobacter latericoloratus	NA	NA	NA	NA	NA	NA
D_5__Azovibrio - propagated 1	NA	NA	NA	NA	NA	NA
D_6__Campylobacter rectus	NA	NA	NA	NA	NA	NA
D_5__Aquabacterium - propagated 1	NA	NA	NA	NA	NA	NA
D_6__Roseovarius sp. SS16.20	NA	NA	NA	NA	NA	NA
D_6__Actinomyces ihumii	NA	NA	NA	NA	NA	NA
D_5__Ruminiclostridium - propagated 1	NA	NA	NA	NA	NA	NA
D_5__Ercella - propagated 1	NA	NA	NA	NA	NA	NA
D_1__FBP - propagated 5	NA	NA	NA	NA	NA	NA
D_5__Varibaculum - propagated 1	NA	NA	NA	NA	NA	NA
D_6__Stenotrophomonas koreensis	NA	NA	NA	NA	NA	NA
D_5__Asticcacaulis - propagated 1	NA	NA	NA	NA	NA	NA
D_5__Chryseomicrobium - propagated 1	NA	NA	NA	NA	NA	NA
D_6__Idiomarina sp.	NA	NA	NA	NA	NA	NA
D_6__Bacillus halodurans	NA	NA	NA	NA	NA	NA
D_5__Methylobacterium - propagated 1	NA	NA	NA	NA	NA	NA
D_5__Turicella - propagated 1	NA	NA	NA	NA	NA	NA
D_3__Fibrobacterales - propagated 3	NA	NA	NA	NA	NA	NA
D_6__Streptococcus anginosus subsp. angi	NA	NA	NA	NA	NA	NA
D_5__Alistipes - propagated 1	NA	NA	NA	NA	NA	NA
D_5__Pleomorphomonas - propagated 1	NA	NA	NA	NA	NA	NA
D_5__Iamia - propagated 1	NA	NA	NA	NA	NA	NA
D_5__Lawsonia - propagated 1	NA	NA	NA	NA	NA	NA
D_5__Tetrasphaera - propagated 1	NA	NA	NA	NA	NA	NA
D_3__Armatimonadales - propagated 3	NA	NA	NA	NA	NA	NA
D_5__Moheibacter - propagated 1	NA	NA	NA	NA	NA	NA
D_3__SJA-15 - propagated 3	NA	NA	NA	NA	NA	NA
D_5__Bdellovibrio - propagated 1	NA	NA	NA	NA	NA	NA
D_5__Fusobacterium - propagated 1	NA	NA	NA	NA	NA	NA
D_5__Candidatus Solibacter - propagated	NA	NA	NA	NA	NA	NA
D_5__Burkholderia-Caballeronia-Paraburkh	NA	NA	NA	NA	NA	NA
D_5__Conexibacter - propagated 1	NA	NA	NA	NA	NA	NA
D_5__Phaselicystis - propagated 1	NA	NA	NA	NA	NA	NA
D_5__Actinotalea - propagated 1	NA	NA	NA	NA	NA	NA
D_5__Sporobacter - propagated 1	NA	NA	NA	NA	NA	NA
D_2__Subgroup 6 - propagated 3	NA	NA	NA	NA	NA	NA
D_5__Inquilinus - propagated 1	NA	NA	NA	NA	NA	NA
D_5__Atopobium - propagated 1	NA	NA	NA	NA	NA	NA
D_5__Cupriavidus - propagated 1	NA	NA	NA	NA	NA	NA
D_5__Solirubrobacter - propagated 1	NA	NA	NA	NA	NA	NA
D_5__Rikenellaceae RC9 gut group - propa	NA	NA	NA	NA	NA	NA
D_5__Marvinbryantia - propagated 1	NA	NA	NA	NA	NA	NA
D_5__Kocuria - propagated 1	NA	NA	NA	NA	NA	NA
D_4__Atopobiaceae - propagated 2	NA	NA	NA	NA	NA	NA
D_6__Bacteroides fragilis	NA	NA	NA	NA	NA	NA
D_5__Bauldia - propagated 1	NA	NA	NA	NA	NA	NA
D_4__Planococcaceae - propagated 2	NA	NA	NA	NA	NA	NA
D_4__Nocardioidaceae - propagated 2	NA	NA	NA	NA	NA	NA
D_3__Myxococcales - propagated 3	NA	NA	NA	NA	NA	NA
D_5__Nitrosomonas - propagated 1	NA	NA	NA	NA	NA	NA
D_5__Oceanobacter - propagated 1	NA	NA	NA	NA	NA	NA
D_5__Candidatus Cardinium - propagated 1	NA	NA	NA	NA	NA	NA
D_4__Paludibacteraceae - propagated 2	NA	NA	NA	NA	NA	NA
D_5__Amaricoccus - propagated 1	NA	NA	NA	NA	NA	NA
D_6__Prevotella melaninogenica	NA	NA	NA	NA	NA	NA
D_5__Methylotenera - propagated 1	NA	NA	NA	NA	NA	NA
D_5__Clostridium sensu stricto 3 - propa	NA	NA	NA	NA	NA	NA
D_5__Aerosphaera - propagated 1	NA	NA	NA	NA	NA	NA
D_5__Pelagibacterium - propagated 1	NA	NA	NA	NA	NA	NA
D_4__Hyphomicrobiaceae - propagated 2	NA	NA	NA	NA	NA	NA
D_4__Ilumatobacteraceae - propagated 2	NA	NA	NA	NA	NA	NA
D_5__Coprococcus 1 - propagated 1	NA	NA	NA	NA	NA	NA
D_5__LD29 - propagated 1	NA	NA	NA	NA	NA	NA
D_5__Enhydrobacter - propagated 1	NA	NA	NA	NA	NA	NA
D_4__LiUU-11-161 - propagated 2	NA	NA	NA	NA	NA	NA
D_3__Bacteroidales - propagated 3	NA	NA	NA	NA	NA	NA
D_4__Fodinicurvataceae - propagated 2	NA	NA	NA	NA	NA	NA
D_5__[Eubacterium] hallii group - propag	NA	NA	NA	NA	NA	NA
D_5__Terrimonas - propagated 1	NA	NA	NA	NA	NA	NA
D_4__Staphylococcaceae - propagated 2	NA	NA	NA	NA	NA	NA
D_5__Egicoccus - propagated 1	NA	NA	NA	NA	NA	NA
D_6__Prevotella bryantii	NA	NA	NA	NA	NA	NA
D_4__GZKB124 - propagated 2	NA	NA	NA	NA	NA	NA
D_5__Methylophilus - propagated 1	NA	NA	NA	NA	NA	NA
D_6__Prevotella buccalis	NA	NA	NA	NA	NA	NA
D_5__Hyphomicrobium - propagated 1	NA	NA	NA	NA	NA	NA
D_3__Frankiales - propagated 3	NA	NA	NA	NA	NA	NA
D_5__Trueperella - propagated 1	NA	NA	NA	NA	NA	NA
D_5__Lysinibacillus - propagated 1	NA	NA	NA	NA	NA	NA
D_5__Acidothermus - propagated 1	NA	NA	NA	NA	NA	NA
D_5__Jatrophihabitans - propagated 1	NA	NA	NA	NA	NA	NA
D_5__Sporolactobacillus - propagated 1	NA	NA	NA	NA	NA	NA
D_4__Synergistaceae - propagated 2	NA	NA	NA	NA	NA	NA
D_3__IMCC26256 - propagated 3	NA	NA	NA	NA	NA	NA
D_5__Pseudokineococcus - propagated 1	NA	NA	NA	NA	NA	NA
D_5__Undibacterium - propagated 1	NA	NA	NA	NA	NA	NA
D_5__Streptobacillus - propagated 1	NA	NA	NA	NA	NA	NA
D_6__bacterium K2-78	NA	NA	NA	NA	NA	NA
D_6__Miniimonas arenae	NA	NA	NA	NA	NA	NA
D_4__Acetobacterales Incertae Sedis - pr	NA	NA	NA	NA	NA	NA
D_5__Pseudoduganella - propagated 1	NA	NA	NA	NA	NA	NA
D_5__Panacagrimonas - propagated 1	NA	NA	NA	NA	NA	NA
D_5__Verrucomicrobium - propagated 1	NA	NA	NA	NA	NA	NA
D_5__Rhizorhapis - propagated 1	NA	NA	NA	NA	NA	NA
D_5__Asinibacterium - propagated 1	NA	NA	NA	NA	NA	NA
D_5__Ellin6067 - propagated 1	NA	NA	NA	NA	NA	NA
D_3__211ds20 - propagated 3	NA	NA	NA	NA	NA	NA
D_5__oc32 - propagated 1	NA	NA	NA	NA	NA	NA
D_5__Dolosigranulum - propagated 1	NA	NA	NA	NA	NA	NA
D_5__Antricoccus - propagated 1	NA	NA	NA	NA	NA	NA
D_5__Gordonia - propagated 1	NA	NA	NA	NA	NA	NA
D_5__Phreatobacter - propagated 1	NA	NA	NA	NA	NA	NA
D_5__Chroococcidiopsis SAG 2023 - propag	NA	NA	NA	NA	NA	NA
D_6__Prevotella nigrescens	NA	NA	NA	NA	NA	NA
D_6__Clostridium colicanis 209318	NA	NA	NA	NA	NA	NA
D_5__Sphingorhabdus - propagated 1	NA	NA	NA	NA	NA	NA
D_6__Flavobacterium cucumis	NA	NA	NA	NA	NA	NA
D_5__Thermus - propagated 1	NA	NA	NA	NA	NA	NA
D_5__Prevotellaceae Ga6A1 group - propag	NA	NA	NA	NA	NA	NA
D_6__Pseudomonas pertucinogena	NA	NA	NA	NA	NA	NA
D_5__Selenomonas 3 - propagated 1	NA	NA	NA	NA	NA	NA
D_5__Izhakiella - propagated 1	NA	NA	NA	NA	NA	NA
D_5__Parasegetibacter - propagated 1	NA	NA	NA	NA	NA	NA
D_5__Aequorivita - propagated 1	NA	NA	NA	NA	NA	NA
D_5__Novispirillum - propagated 1	NA	NA	NA	NA	NA	NA
D_5__Arenimonas - propagated 1	NA	NA	NA	NA	NA	NA
D_5__Parapusillimonas - propagated 1	NA	NA	NA	NA	NA	NA
D_5__Mobiluncus - propagated 1	NA	NA	NA	NA	NA	NA
D_4__SB-5 - propagated 2	NA	NA	NA	NA	NA	NA
D_4__Sporolactobacillaceae - propagated	NA	NA	NA	NA	NA	NA
D_3__Sphingobacteriales - propagated 3	NA	NA	NA	NA	NA	NA
D_6__Prosthecomicrobium pneumaticum	NA	NA	NA	NA	NA	NA
D_6__Garciella sp. YIM G1-1	NA	NA	NA	NA	NA	NA
D_5__Rickettsia - propagated 1	NA	NA	NA	NA	NA	NA
D_5__Thermomonas - propagated 1	NA	NA	NA	NA	NA	NA
D_5__Schlesneria - propagated 1	NA	NA	NA	NA	NA	NA
D_5__Haliangium - propagated 1	NA	NA	NA	NA	NA	NA
D_5__Georgenia - propagated 1	NA	NA	NA	NA	NA	NA
D_5__Gemmatimonas - propagated 1	NA	NA	NA	NA	NA	NA
D_6__Rikenellaceae bacterium DTU002	NA	NA	NA	NA	NA	NA
D_5__Prevotellaceae UCG-004 - propagated	NA	NA	NA	NA	NA	NA
D_5__BIyi10 - propagated 1	NA	NA	NA	NA	NA	NA
D_4__ML635J-40 aquatic group - propagate	NA	NA	NA	NA	NA	NA
D_5__Kurthia - propagated 1	NA	NA	NA	NA	NA	NA
D_6__Mycoplasma wenyonii	NA	NA	NA	NA	NA	NA
D_5__Falsochrobactrum - propagated 1	NA	NA	NA	NA	NA	NA
D_5__Skermanella - propagated 1	NA	NA	NA	NA	NA	NA
D_5__Nosocomiicoccus - propagated 1	NA	NA	NA	NA	NA	NA
D_6__secondary endosymbiont of Bemisia t	NA	NA	NA	NA	NA	NA
D_6__Corynebacterium glaucum	NA	NA	NA	NA	NA	NA
D_6__Campylobacter ureolyticus ACS-301-V	NA	NA	NA	NA	NA	NA
D_5__Herbinix - propagated 1	NA	NA	NA	NA	NA	NA
D_5__Comamonas - propagated 1	NA	NA	NA	NA	NA	NA
D_2__MB-A2-108 - propagated 4	NA	NA	NA	NA	NA	NA
D_5__FukuN18 freshwater group - propagat	NA	NA	NA	NA	NA	NA
D_6__Sphaerochaeta globosa str. Buddy	NA	NA	NA	NA	NA	NA
D_5__Ancylobacter - propagated 1	NA	NA	NA	NA	NA	NA
D_5__Terrabacter - propagated 1	NA	NA	NA	NA	NA	NA
D_5__Azotobacter - propagated 1	NA	NA	NA	NA	NA	NA
D_5__Thermocrispum - propagated 1	NA	NA	NA	NA	NA	NA
D_5__Lachnospiraceae UCG-001 - propagate	NA	NA	NA	NA	NA	NA
D_6__Dyadobacter fermentans	NA	NA	NA	NA	NA	NA
D_6__Endobacter medicaginis	NA	NA	NA	NA	NA	NA
D_5__Hypnocyclicus - propagated 1	NA	NA	NA	NA	NA	NA
D_4__JG30-KF-CM45 - propagated 2	NA	NA	NA	NA	NA	NA
D_4__Anaerolineaceae - propagated 2	NA	NA	NA	NA	NA	NA
D_5__Pseudoflavitalea - propagated 1	NA	NA	NA	NA	NA	NA
D_4__Orbaceae - propagated 2	NA	NA	NA	NA	NA	NA
D_5__Marinobacter - propagated 1	NA	NA	NA	NA	NA	NA
D_5__Tyzzerella - propagated 1	NA	NA	NA	NA	NA	NA
D_6__Luteolibacter cuticulihirudinis	NA	NA	NA	NA	NA	NA
D_3__Thalassobaculales - propagated 3	NA	NA	NA	NA	NA	NA
D_5__Anaerosporomusa - propagated 1	NA	NA	NA	NA	NA	NA
D_5__Holdemanella - propagated 1	NA	NA	NA	NA	NA	NA
D_3__MBA03 - propagated 3	NA	NA	NA	NA	NA	NA
D_5__Vagococcus - propagated 1	NA	NA	NA	NA	NA	NA
D_4__Bacteroidales RF16 group - propagat	NA	NA	NA	NA	NA	NA
D_5__Ornithobacterium - propagated 1	NA	NA	NA	NA	NA	NA
D_4__Cellulomonadaceae - propagated 2	NA	NA	NA	NA	NA	NA
D_5__Lachnoanaerobaculum - propagated 1	NA	NA	NA	NA	NA	NA
D_5__Cellulosilyticum - propagated 1	NA	NA	NA	NA	NA	NA
D_5__Ruminococcaceae UCG-002 - propagate	NA	NA	NA	NA	NA	NA
D_5__Thermobifida - propagated 1	NA	NA	NA	NA	NA	NA
D_5__Mobilicoccus - propagated 1	NA	NA	NA	NA	NA	NA
D_5__Cryomorpha - propagated 1	NA	NA	NA	NA	NA	NA
D_5__[Desulfobacterium] catecholicum gro	NA	NA	NA	NA	NA	NA
D_1__Armatimonadetes - propagated 5	NA	NA	NA	NA	NA	NA
D_6__Flavobacterium yanchengense	NA	NA	NA	NA	NA	NA
D_5__Providencia - propagated 1	NA	NA	NA	NA	NA	NA
D_5__Myroides - propagated 1	NA	NA	NA	NA	NA	NA
D_6__Salinicoccus roseus	NA	NA	NA	NA	NA	NA
D_5__Brumimicrobium - propagated 1	NA	NA	NA	NA	NA	NA
D_3__Bacillales - propagated 3	NA	NA	NA	NA	NA	NA
D_3__Subgroup 2 - propagated 3	NA	NA	NA	NA	NA	NA
D_6__Heliconius cydno chioneus	NA	NA	NA	NA	NA	NA
D_6__Rhizobiales (rhizobacteria)	NA	NA	NA	NA	NA	NA
D_4__Dermatophilaceae - propagated 2	NA	NA	NA	NA	NA	NA
D_6__Gryllus firmus	NA	NA	NA	NA	NA	NA
D_6__Sphingobacterium thalpophilum	NA	NA	NA	NA	NA	NA
D_5__Erythrobacter - propagated 1	NA	NA	NA	NA	NA	NA
D_5__Fastidiosipila - propagated 1	NA	NA	NA	NA	NA	NA
D_5__[Eubacterium] fissicatena group - p	NA	NA	NA	NA	NA	NA
D_5__[Ruminococcus] gnavus group - propa	NA	NA	NA	NA	NA	NA
D_4__Holosporaceae - propagated 2	NA	NA	NA	NA	NA	NA
D_5__Dokdonella - propagated 1	NA	NA	NA	NA	NA	NA
D_5__Meiothermus - propagated 1	NA	NA	NA	NA	NA	NA
D_5__Halanaerobium - propagated 1	NA	NA	NA	NA	NA	NA
D_5__Cystobacter - propagated 1	NA	NA	NA	NA	NA	NA
D_5__Fontimonas - propagated 1	NA	NA	NA	NA	NA	NA
D_5__Arcticibacter - propagated 1	NA	NA	NA	NA	NA	NA
D_5__Parabacteroides - propagated 1	NA	NA	NA	NA	NA	NA
D_6__Paenibacillus sp. YN15	NA	NA	NA	NA	NA	NA
D_5__Actinocorallia - propagated 1	NA	NA	NA	NA	NA	NA
D_4__Kineosporiaceae - propagated 2	NA	NA	NA	NA	NA	NA
D_5__Castellaniella - propagated 1	NA	NA	NA	NA	NA	NA
D_5__Geobacillus - propagated 1	NA	NA	NA	NA	NA	NA
D_4__HAW-RM37-2 - propagated 2	NA	NA	NA	NA	NA	NA
D_5__Prevotella 9 - propagated 1	NA	NA	NA	NA	NA	NA
D_4__F082 - propagated 2	NA	NA	NA	NA	NA	NA
D_6__Kocuria kristinae	NA	NA	NA	NA	NA	NA
D_5__Sulfurimonas - propagated 1	NA	NA	NA	NA	NA	NA
D_5__Prevotella 7 - propagated 1	NA	NA	NA	NA	NA	NA
D_6__Chryseobacterium taklimakanense	NA	NA	NA	NA	NA	NA
D_5__Megasphaera - propagated 1	NA	NA	NA	NA	NA	NA
D_5__Niastella - propagated 1	NA	NA	NA	NA	NA	NA
D_5__Hydrocarboniphaga - propagated 1	NA	NA	NA	NA	NA	NA
D_5__Kineosporia - propagated 1	NA	NA	NA	NA	NA	NA
D_5__Fusibacter - propagated 1	NA	NA	NA	NA	NA	NA
D_5__[Eubacterium] coprostanoligenes gro	NA	NA	NA	NA	NA	NA
D_5__Dorea - propagated 1	NA	NA	NA	NA	NA	NA
D_3__Nostocales - propagated 3	NA	NA	NA	NA	NA	NA
D_5__Gardnerella - propagated 1	NA	NA	NA	NA	NA	NA
D_6__Laceyella sacchari	NA	NA	NA	NA	NA	NA
D_4__Rhizobiales Incertae Sedis - propag	NA	NA	NA	NA	NA	NA
D_6__Terrimonas sp. YJ03	NA	NA	NA	NA	NA	NA
D_6__Brevundimonas diminuta	NA	NA	NA	NA	NA	NA
D_6__Methylobacterium sp. 92d	NA	NA	NA	NA	NA	NA
D_5__Nakamurella - propagated 1	NA	NA	NA	NA	NA	NA
D_3__Corynebacteriales - propagated 3	NA	NA	NA	NA	NA	NA
D_5__Arcobacter - propagated 1	NA	NA	NA	NA	NA	NA
D_6__Maricaulis sp. DY14	NA	NA	NA	NA	NA	NA
D_6__Legionella sp. D2863	NA	NA	NA	NA	NA	NA
D_4__Nitriliruptoraceae - propagated 2	NA	NA	NA	NA	NA	NA
D_6__Alloprevotella tannerae	NA	NA	NA	NA	NA	NA
D_5__Gallicola - propagated 1	NA	NA	NA	NA	NA	NA
D_5__Candidatus Jidaibacter - propagated	NA	NA	NA	NA	NA	NA
D_6__Chitinilyticum litopenaei DSM 21440	NA	NA	NA	NA	NA	NA
D_5__Lachnoclostridium 5 - propagated 1	NA	NA	NA	NA	NA	NA
D_5__Gemmobacter - propagated 1	NA	NA	NA	NA	NA	NA
D_6__Bifidobacterium bifidum	NA	NA	NA	NA	NA	NA
D_5__Marmoricola - propagated 1	NA	NA	NA	NA	NA	NA
D_5__Collinsella - propagated 1	NA	NA	NA	NA	NA	NA
D_5__Paraclostridium - propagated 1	NA	NA	NA	NA	NA	NA
D_5__Herbaspirillum - propagated 1	NA	NA	NA	NA	NA	NA
D_5__Pseudactinotalea - propagated 1	NA	NA	NA	NA	NA	NA
D_5__Enteractinococcus - propagated 1	NA	NA	NA	NA	NA	NA
D_6__Chishuiella changwenlii	NA	NA	NA	NA	NA	NA
D_5__Pseudopedobacter - propagated 1	NA	NA	NA	NA	NA	NA
D_5__Azoarcus - propagated 1	NA	NA	NA	NA	NA	NA
D_6__Lihuaxuella thermophila	NA	NA	NA	NA	NA	NA
D_6__Virgibacillus siamensis	NA	NA	NA	NA	NA	NA
D_5__Nubsella - propagated 1	NA	NA	NA	NA	NA	NA
D_6__Clostridium sp. enrichment culture	NA	NA	NA	NA	NA	NA
D_5__Aliidiomarina - propagated 1	NA	NA	NA	NA	NA	NA
D_5__Oribacterium - propagated 1	NA	NA	NA	NA	NA	NA
D_2__Gracilibacteria - propagated 4	NA	NA	NA	NA	NA	NA
D_5__Persicitalea - propagated 1	NA	NA	NA	NA	NA	NA
D_6__Chitinimonas sp. H2	NA	NA	NA	NA	NA	NA
D_5__Aurantimicrobium - propagated 1	NA	NA	NA	NA	NA	NA
D_5__Nocardia - propagated 1	NA	NA	NA	NA	NA	NA
D_5__Sulfuritalea - propagated 1	NA	NA	NA	NA	NA	NA
D_5__Marinospirillum - propagated 1	NA	NA	NA	NA	NA	NA
D_4__Peptococcaceae - propagated 2	NA	NA	NA	NA	NA	NA
D_6__bacterium enrichment culture clone	NA	NA	NA	NA	NA	NA
D_5__MND1 - propagated 1	NA	NA	NA	NA	NA	NA
D_5__Microcoleus SAG 1449-1a - propagate	NA	NA	NA	NA	NA	NA
D_6__Hymenobacter sp.	NA	NA	NA	NA	NA	NA
D_3__CCM19a - propagated 3	NA	NA	NA	NA	NA	NA
D_5__Alkaliphilus - propagated 1	NA	NA	NA	NA	NA	NA
D_5__Pseudoxanthobacter - propagated 1	NA	NA	NA	NA	NA	NA
D_5__Rhodopseudomonas - propagated 1	NA	NA	NA	NA	NA	NA
D_5__Oligella - propagated 1	NA	NA	NA	NA	NA	NA
D_6__Bdellovibrionales bacterium Ga00741	NA	NA	NA	NA	NA	NA
D_5__Deefgea - propagated 1	NA	NA	NA	NA	NA	NA
D_5__Ruminococcus 2 - propagated 1	NA	NA	NA	NA	NA	NA
D_6__Corynebacterium pyruviciproducens A	NA	NA	NA	NA	NA	NA
D_4__Desulfobulbaceae - propagated 2	NA	NA	NA	NA	NA	NA
D_6__Luteolibacter algae	NA	NA	NA	NA	NA	NA
D_3__Chitinophagales - propagated 3	NA	NA	NA	NA	NA	NA
D_5__Oxalobacter - propagated 1	NA	NA	NA	NA	NA	NA
D_6__Bacillus thermoamylovorans	NA	NA	NA	NA	NA	NA
D_5__Aeriscardovia - propagated 1	NA	NA	NA	NA	NA	NA
D_5__Janthinobacterium - propagated 1	NA	NA	NA	NA	NA	NA
D_6__Pseudomonas caeni	NA	NA	NA	NA	NA	NA
D_5__Elusimicrobium - propagated 1	NA	NA	NA	NA	NA	NA
D_5__Thermobacillus - propagated 1	NA	NA	NA	NA	NA	NA
D_5__[Ruminococcus] torques group - prop	NA	NA	NA	NA	NA	NA
D_6__Chryseobacterium hispanicum	NA	NA	NA	NA	NA	NA
D_5__Propionispira - propagated 1	NA	NA	NA	NA	NA	NA
D_5__Aggregatibacter - propagated 1	NA	NA	NA	NA	NA	NA
D_6__Paenibacillus barengoltzii	NA	NA	NA	NA	NA	NA
D_5__Acidaminobacter - propagated 1	NA	NA	NA	NA	NA	NA
D_5__Ochrobactrum - propagated 1	NA	NA	NA	NA	NA	NA
D_5__Blastococcus - propagated 1	NA	NA	NA	NA	NA	NA
D_5__Salinisphaera - propagated 1	NA	NA	NA	NA	NA	NA
D_5__Quadrisphaera - propagated 1	NA	NA	NA	NA	NA	NA
D_3__M55-D21 - propagated 3	NA	NA	NA	NA	NA	NA
D_6__Kytococcus sp. HMSC28H12	NA	NA	NA	NA	NA	NA
D_5__Chiayiivirga - propagated 1	NA	NA	NA	NA	NA	NA
D_6__Rubellimicrobium roseum	NA	NA	NA	NA	NA	NA
D_5__Confluentibacter - propagated 1	NA	NA	NA	NA	NA	NA
D_6__Neoasaia chiangmaiensis	NA	NA	NA	NA	NA	NA
D_5__Yaniella - propagated 1	NA	NA	NA	NA	NA	NA
D_5__Tenacibaculum - propagated 1	NA	NA	NA	NA	NA	NA
D_5__Deinococcus - propagated 1	NA	NA	NA	NA	NA	NA
D_5__Methylophaga - propagated 1	NA	NA	NA	NA	NA	NA
D_5__Steroidobacter - propagated 1	NA	NA	NA	NA	NA	NA
D_5__Prevotella - propagated 1	NA	NA	NA	NA	NA	NA
D_5__UBA6140 - propagated 1	NA	NA	NA	NA	NA	NA
D_5__Dapisostemonum CCIBt 3536 - propaga	NA	NA	NA	NA	NA	NA
D_4__COB P4-1 termite group - propagated	NA	NA	NA	NA	NA	NA
D_5__Parvibaculum - propagated 1	NA	NA	NA	NA	NA	NA
D_6__Rhodocista sp. SCSIO 13435	NA	NA	NA	NA	NA	NA
D_5__Brevibacillus - propagated 1	NA	NA	NA	NA	NA	NA
D_5__Candidatus Nitrocosmicus - propagat	NA	NA	NA	NA	NA	NA
D_5__Sterolibacterium - propagated 1	NA	NA	NA	NA	NA	NA
D_6__Luteimonas terricola	NA	NA	NA	NA	NA	NA
D_5__Anaerocolumna - propagated 1	NA	NA	NA	NA	NA	NA
D_6__Porphyromonas sp. HMSC077F02	NA	NA	NA	NA	NA	NA
D_5__Ferrovibrio - propagated 1	NA	NA	NA	NA	NA	NA
D_6__Listeria sp. ILCC801	NA	NA	NA	NA	NA	NA
D_6__Prevotella paludivivens	NA	NA	NA	NA	NA	NA
D_5__Hyphomonas - propagated 1	NA	NA	NA	NA	NA	NA
D_5__Tolumonas - propagated 1	NA	NA	NA	NA	NA	NA
D_5__Candidatus Kinetoplastibacterium -	NA	NA	NA	NA	NA	NA
D_6__Gemmata sp. Br1-2	NA	NA	NA	NA	NA	NA
D_5__Nannocystis - propagated 1	NA	NA	NA	NA	NA	NA
D_6__Rhodococcus hoagii	NA	NA	NA	NA	NA	NA
D_5__OLB12 - propagated 1	NA	NA	NA	NA	NA	NA
D_5__Telmatocola - propagated 1	NA	NA	NA	NA	NA	NA
D_5__Modestobacter - propagated 1	NA	NA	NA	NA	NA	NA
D_4__Reyranellaceae - propagated 2	NA	NA	NA	NA	NA	NA
D_6__Ochrobactrum gallinifaecis	NA	NA	NA	NA	NA	NA
D_5__Variovorax - propagated 1	NA	NA	NA	NA	NA	NA
D_5__Methylocella - propagated 1	NA	NA	NA	NA	NA	NA
D_5__Tumebacillus - propagated 1	NA	NA	NA	NA	NA	NA
D_6__bacterium enrichment culture clone	NA	NA	NA	NA	NA	NA
D_5__Arenibacter - propagated 1	NA	NA	NA	NA	NA	NA
D_5__Cellulosimicrobium - propagated 1	NA	NA	NA	NA	NA	NA
D_6__swine effluent bacterium CHNDP41	NA	NA	NA	NA	NA	NA
D_6__Sphingobacterium sp. YIM 101302	NA	NA	NA	NA	NA	NA
D_6__Siphonobacter sp. BAB-5405	NA	NA	NA	NA	NA	NA
D_6__Corynebacterium falsenii	NA	NA	NA	NA	NA	NA
D_5__Pseudorhodoplanes - propagated 1	NA	NA	NA	NA	NA	NA
D_5__Kytococcus - propagated 1	NA	NA	NA	NA	NA	NA
D_5__Clostridium sensu stricto 12 - prop	NA	NA	NA	NA	NA	NA
D_5__Sporomusa - propagated 1	NA	NA	NA	NA	NA	NA
D_4__Balneolaceae - propagated 2	NA	NA	NA	NA	NA	NA
D_5__Lachnospiraceae UCG-004 - propagate	NA	NA	NA	NA	NA	NA
D_6__Corynebacterium massiliense DSM 454	NA	NA	NA	NA	NA	NA
D_5__Dialister - propagated 1	NA	NA	NA	NA	NA	NA
D_2__MVP-15 - propagated 4	NA	NA	NA	NA	NA	NA
D_6__Clostridium sp. ND2	NA	NA	NA	NA	NA	NA
D_4__Cyclobacteriaceae - propagated 2	NA	NA	NA	NA	NA	NA
D_6__Bacteroidales bacterium 6E	NA	NA	NA	NA	NA	NA
D_5__Flaviaesturariibacter - propagated	NA	NA	NA	NA	NA	NA
D_5__Delftia - propagated 1	NA	NA	NA	NA	NA	NA
D_5__Candidatus Paracaedibacter - propag	NA	NA	NA	NA	NA	NA
D_5__Sphingoaurantiacus - propagated 1	NA	NA	NA	NA	NA	NA
D_5__Gluconobacter - propagated 1	NA	NA	NA	NA	NA	NA
D_6__Pseudogracilibacillus auburnensis	NA	NA	NA	NA	NA	NA
D_6__Bacillus vietnamensis	NA	NA	NA	NA	NA	NA
D_6__Ponticoccus sp.	NA	NA	NA	NA	NA	NA
D_5__Ruminiclostridium 9 - propagated 1	NA	NA	NA	NA	NA	NA
D_5__W5053 - propagated 1	NA	NA	NA	NA	NA	NA
D_6__Legionella-like amoebal pathogen 14	NA	NA	NA	NA	NA	NA
D_5__Paludibaculum - propagated 1	NA	NA	NA	NA	NA	NA
D_6__candidate division SR1 bacterium MG	NA	NA	NA	NA	NA	NA
D_3__PLTA13 - propagated 3	NA	NA	NA	NA	NA	NA
D_5__Agromyces - propagated 1	NA	NA	NA	NA	NA	NA
D_5__Frederiksenia - propagated 1	NA	NA	NA	NA	NA	NA
D_6__Cytophagaceae bacterium R098	NA	NA	NA	NA	NA	NA
D_5__Sphaerotilus - propagated 1	NA	NA	NA	NA	NA	NA
D_5__Oceanisphaera - propagated 1	NA	NA	NA	NA	NA	NA
D_4__Fimbriimonadaceae - propagated 2	NA	NA	NA	NA	NA	NA
D_6__Luteibacter yeojuensis	NA	NA	NA	NA	NA	NA
D_5__Chelatococcus - propagated 1	NA	NA	NA	NA	NA	NA
D_6__Flavisolibacter rigui	NA	NA	NA	NA	NA	NA
D_6__Porphyromonas cangingivalis	NA	NA	NA	NA	NA	NA
D_5__Aminobacter - propagated 1	NA	NA	NA	NA	NA	NA
D_5__Calothrix PCC-6303 - propagated 1	NA	NA	NA	NA	NA	NA
D_5__Anaerosporobacter - propagated 1	NA	NA	NA	NA	NA	NA
D_5__Micropruina - propagated 1	NA	NA	NA	NA	NA	NA
D_5__Dehalobacter - propagated 1	NA	NA	NA	NA	NA	NA
D_5__Enterorhabdus - propagated 1	NA	NA	NA	NA	NA	NA
D_5__Terriglobus - propagated 1	NA	NA	NA	NA	NA	NA
D_5__RB41 - propagated 1	NA	NA	NA	NA	NA	NA
D_6__Flavobacterium sp. enrichment cultu	NA	NA	NA	NA	NA	NA
D_5__Blvii28 wastewater-sludge group - p	NA	NA	NA	NA	NA	NA
D_4__Solimonadaceae - propagated 2	NA	NA	NA	NA	NA	NA
D_5__Parvibacter - propagated 1	NA	NA	NA	NA	NA	NA
D_5__Halococcus - propagated 1	NA	NA	NA	NA	NA	NA
D_5__Thauera - propagated 1	NA	NA	NA	NA	NA	NA
D_5__Desulfovermiculus - propagated 1	NA	NA	NA	NA	NA	NA
D_5__JGI 0001001-H03 - propagated 1	NA	NA	NA	NA	NA	NA
D_5__Shinella - propagated 1	NA	NA	NA	NA	NA	NA
D_3__Cytophagales - propagated 3	NA	NA	NA	NA	NA	NA
D_5__Pseudoalteromonas - propagated 1	NA	NA	NA	NA	NA	NA
D_3__Puniceispirillales - propagated 3	NA	NA	NA	NA	NA	NA
D_6__Asticcacaulis sp. f28(2011)	NA	NA	NA	NA	NA	NA
D_5__Proteiniclasticum - propagated 1	NA	NA	NA	NA	NA	NA
D_3__Rickettsiales - propagated 3	NA	NA	NA	NA	NA	NA
D_4__Longimicrobiaceae - propagated 2	NA	NA	NA	NA	NA	NA
D_5__Gottschalkia - propagated 1	NA	NA	NA	NA	NA	NA
D_5__Peptoniphilus - propagated 1	NA	NA	NA	NA	NA	NA
D_4__Diplorickettsiaceae - propagated 2	NA	NA	NA	NA	NA	NA
D_6__Saccharomonospora viridis DSM 43017	NA	NA	NA	NA	NA	NA
D_6__Candidatus Rhabdochlamydia porcelli	NA	NA	NA	NA	NA	NA
D_5__Chitinibacter - propagated 1	NA	NA	NA	NA	NA	NA
D_6__Flavobacterium soli DSM 19725	NA	NA	NA	NA	NA	NA
D_5__Desulfosporosinus - propagated 1	NA	NA	NA	NA	NA	NA
D_5__Mumia - propagated 1	NA	NA	NA	NA	NA	NA
D_6__Lactobacillus farciminis	NA	NA	NA	NA	NA	NA
D_6__Ruminococcus sp. YE281	NA	NA	NA	NA	NA	NA
D_5__Blastomonas - propagated 1	NA	NA	NA	NA	NA	NA
D_2__V2072-189E03 - propagated 4	NA	NA	NA	NA	NA	NA
D_5__Williamsia - propagated 1	NA	NA	NA	NA	NA	NA
D_6__Bifidobacterium psychraerophilum DS	NA	NA	NA	NA	NA	NA
D_5__Bradyrhizobium - propagated 1	NA	NA	NA	NA	NA	NA
D_5__Salinimicrobium - propagated 1	NA	NA	NA	NA	NA	NA
D_5__Ignavigranum - propagated 1	NA	NA	NA	NA	NA	NA
D_5__Fimbriiglobus - propagated 1	NA	NA	NA	NA	NA	NA
D_5__Pseudochrobactrum - propagated 1	NA	NA	NA	NA	NA	NA
D_5__Zymobacter - propagated 1	NA	NA	NA	NA	NA	NA
D_5__Emticicia - propagated 1	NA	NA	NA	NA	NA	NA
D_6__bacterium symbiont of Bactrocera co	NA	NA	NA	NA	NA	NA
D_6__bacterium ASC802	NA	NA	NA	NA	NA	NA
D_3__Elsterales - propagated 3	NA	NA	NA	NA	NA	NA
D_5__Oscillibacter - propagated 1	NA	NA	NA	NA	NA	NA
D_6__Persicaria minor	NA	NA	NA	NA	NA	NA
D_5__Kingella - propagated 1	NA	NA	NA	NA	NA	NA
D_5__Nitrosospira - propagated 1	NA	NA	NA	NA	NA	NA
D_6__Corynebacterium glutamicum	NA	NA	NA	NA	NA	NA
D_6__Porphyromonas sp. canine oral taxon	NA	NA	NA	NA	NA	NA
D_6__Bacteroidales bacterium 36-12	NA	NA	NA	NA	NA	NA
D_5__Symbiobacterium - propagated 1	NA	NA	NA	NA	NA	NA
D_1__GAL15 - propagated 5	NA	NA	NA	NA	NA	NA
D_5__Micrococcus - propagated 1	NA	NA	NA	NA	NA	NA
D_5__Camelimonas - propagated 1	NA	NA	NA	NA	NA	NA
D_5__Garicola - propagated 1	NA	NA	NA	NA	NA	NA
D_5__Buchnera - propagated 1	NA	NA	NA	NA	NA	NA
D_5__Schlegelella - propagated 1	NA	NA	NA	NA	NA	NA
D_6__Salinarimonas sp. GCR3139	NA	NA	NA	NA	NA	NA
D_2__Bacilli - propagated 4	NA	NA	NA	NA	NA	NA
D_6__Pseudomonas saudiphocaensis	NA	NA	NA	NA	NA	NA
D_6__denitrifying bacterium enrichment c	NA	NA	NA	NA	NA	NA
D_5__Dermabacter - propagated 1	NA	NA	NA	NA	NA	NA
D_6__Hymenobacter sp. PDD-47b-5	NA	NA	NA	NA	NA	NA
D_6__iron-reducing enrichment clone Cl-A	NA	NA	NA	NA	NA	NA
D_5__Aliterella CENA595 - propagated 1	NA	NA	NA	NA	NA	NA
D_5__AKIW659 - propagated 1	NA	NA	NA	NA	NA	NA
D_6__Spirochaetales bacterium Spiro_06	NA	NA	NA	NA	NA	NA
D_5__Marinomonas - propagated 1	NA	NA	NA	NA	NA	NA
D_5__Demequina - propagated 1	NA	NA	NA	NA	NA	NA
D_6__Fusobacterium massiliense	NA	NA	NA	NA	NA	NA
D_5__Paludisphaera - propagated 1	NA	NA	NA	NA	NA	NA
D_6__benzene mineralizing consortium clo	NA	NA	NA	NA	NA	NA
D_6__Paracoccus alcaliphilus	NA	NA	NA	NA	NA	NA
D_5__Caedibacter - propagated 1	NA	NA	NA	NA	NA	NA
D_6__Roseomonas pecuniae	NA	NA	NA	NA	NA	NA
D_5__Desulfomicrobium - propagated 1	NA	NA	NA	NA	NA	NA
D_6__Flavobacterium urocaniciphilum	NA	NA	NA	NA	NA	NA
D_4__Nostocaceae - propagated 2	NA	NA	NA	NA	NA	NA
D_5__Peptostreptococcus - propagated 1	NA	NA	NA	NA	NA	NA
D_6__Rummeliibacillus stabekisii	NA	NA	NA	NA	NA	NA
D_6__Anaerococcus vaginalis	NA	NA	NA	NA	NA	NA
D_6__Hymenobacter sp. 29F	NA	NA	NA	NA	NA	NA
D_6__Flavisolibacter ginsengisoli	NA	NA	NA	NA	NA	NA
D_5__Hydrogenoanaerobacterium - propagat	NA	NA	NA	NA	NA	NA
D_5__possible genus 04 - propagated 1	NA	NA	NA	NA	NA	NA
D_6__Wohlfahrtiimonas chitiniclastica	NA	NA	NA	NA	NA	NA
D_6__Capnocytophaga sp. oral clone DZ074	NA	NA	NA	NA	NA	NA
D_5__Actinophytocola - propagated 1	NA	NA	NA	NA	NA	NA
D_5__Thermoanaerobacter - propagated 1	NA	NA	NA	NA	NA	NA
D_5__Sanguibacter - propagated 1	NA	NA	NA	NA	NA	NA
D_6__Demequina sp. NBRC 110055	NA	NA	NA	NA	NA	NA
D_4__NS11-12 marine group - propagated 2	NA	NA	NA	NA	NA	NA
D_5__Amnibacterium - propagated 1	NA	NA	NA	NA	NA	NA
D_5__dgA-11 gut group - propagated 1	NA	NA	NA	NA	NA	NA
D_5__Syntrophomonas - propagated 1	NA	NA	NA	NA	NA	NA
D_5__Coprothermobacter - propagated 1	NA	NA	NA	NA	NA	NA
D_4__AB1 - propagated 2	NA	NA	NA	NA	NA	NA
D_5__Afipia - propagated 1	NA	NA	NA	NA	NA	NA
D_3__EUB33-2 - propagated 3	NA	NA	NA	NA	NA	NA
D_5__Actinomycetospora - propagated 1	NA	NA	NA	NA	NA	NA
D_5__Alishewanella - propagated 1	NA	NA	NA	NA	NA	NA
D_5__Rhodovastum - propagated 1	NA	NA	NA	NA	NA	NA
D_5__Methanosaeta - propagated 1	NA	NA	NA	NA	NA	NA
D_6__Dolosicoccus paucivorans	NA	NA	NA	NA	NA	NA
D_6__Atopobium vaginae	NA	NA	NA	NA	NA	NA
D_6__Clostridiales bacterium NS5-2	NA	NA	NA	NA	NA	NA
D_6__Parabacteroides goldsteinii CL02T12	NA	NA	NA	NA	NA	NA
D_6__Bdellovibrio sp. ETB	NA	NA	NA	NA	NA	NA
D_5__Marinilutecoccus - propagated 1	NA	NA	NA	NA	NA	NA
D_4__Magnetospiraceae - propagated 2	NA	NA	NA	NA	NA	NA
D_4__Family XI - propagated 2	NA	NA	NA	NA	NA	NA
D_6__Pseudomonas sp. TN12	NA	NA	NA	NA	NA	NA
D_5__Ferribacterium - propagated 1	NA	NA	NA	NA	NA	NA
D_3__EPR3968-O8a-Bc78 - propagated 3	NA	NA	NA	NA	NA	NA
D_4__Archangiaceae - propagated 2	NA	NA	NA	NA	NA	NA
D_6__Arcobacter cryaerophilus	NA	NA	NA	NA	NA	NA
D_6__Pedomicrobium ferrugineum	NA	NA	NA	NA	NA	NA
D_5__Caldibacillus - propagated 1	NA	NA	NA	NA	NA	NA
D_6__Nordella oligomobilis	NA	NA	NA	NA	NA	NA
D_6__Prevotella loescheii DSM 19665 = JC	NA	NA	NA	NA	NA	NA
D_5__Ruminococcaceae UCG-010 - propagate	NA	NA	NA	NA	NA	NA
D_4__Nannocystaceae - propagated 2	NA	NA	NA	NA	NA	NA
D_6__Corticicoccus populi	NA	NA	NA	NA	NA	NA
D_5__Kushneria - propagated 1	NA	NA	NA	NA	NA	NA
D_5__Anaerobacillus - propagated 1	NA	NA	NA	NA	NA	NA
D_6__Salinicoccus albus	NA	NA	NA	NA	NA	NA
D_5__Weeksella - propagated 1	NA	NA	NA	NA	NA	NA
D_5__OM60(NOR5) clade - propagated 1	NA	NA	NA	NA	NA	NA
D_4__T34 - propagated 2	NA	NA	NA	NA	NA	NA
D_5__Propionivibrio - propagated 1	NA	NA	NA	NA	NA	NA
D_5__Lachnospiraceae UCG-003 - propagate	NA	NA	NA	NA	NA	NA
D_5__Phycicoccus - propagated 1	NA	NA	NA	NA	NA	NA
D_6__bacterium enrichment culture clone	NA	NA	NA	NA	NA	NA
D_6__Lactobacillus fermentum	NA	NA	NA	NA	NA	NA
D_5__Methylorosula - propagated 1	NA	NA	NA	NA	NA	NA
D_5__Domibacillus - propagated 1	NA	NA	NA	NA	NA	NA
D_6__Cytophaga sp. SA1	NA	NA	NA	NA	NA	NA
D_5__Desulfitobacterium - propagated 1	NA	NA	NA	NA	NA	NA
D_5__Acetivibrio - propagated 1	NA	NA	NA	NA	NA	NA
D_6__Roseomonas sp. M3	NA	NA	NA	NA	NA	NA
D_6__Pseudaminobacter salicylatoxidans	NA	NA	NA	NA	NA	NA
D_5__Luteibacter - propagated 1	NA	NA	NA	NA	NA	NA
D_6__Oceanobacillus iheyensis	NA	NA	NA	NA	NA	NA
D_5__Pandoraea - propagated 1	NA	NA	NA	NA	NA	NA
D_5__Draconibacterium - propagated 1	NA	NA	NA	NA	NA	NA
D_5__H1 - propagated 1	NA	NA	NA	NA	NA	NA
D_6__Sphingobacterium jejuense	NA	NA	NA	NA	NA	NA
D_5__Candidatus Udaeobacter - propagated	NA	NA	NA	NA	NA	NA
D_4__Rikenellaceae - propagated 2	NA	NA	NA	NA	NA	NA
D_6__Nesterenkonia sp. MY13	NA	NA	NA	NA	NA	NA
D_6__Rhizobiales bacterium JGI 001012-O0	NA	NA	NA	NA	NA	NA
D_5__Shewanella - propagated 1	NA	NA	NA	NA	NA	NA
D_5__Chelativorans - propagated 1	NA	NA	NA	NA	NA	NA
D_6__Chitinophaga terrae Kim and Jung 20	NA	NA	NA	NA	NA	NA
D_6__bacterium AD3011	NA	NA	NA	NA	NA	NA
D_4__Streptosporangiaceae - propagated 2	NA	NA	NA	NA	NA	NA
D_6__Pedobacter glucosidilyticus	NA	NA	NA	NA	NA	NA
D_5__Aerococcus - propagated 1	NA	NA	NA	NA	NA	NA
D_5__Phascolarctobacterium - propagated	NA	NA	NA	NA	NA	NA
D_6__Planctomyces sp. SCGC AG-212-M04	NA	NA	NA	NA	NA	NA
D_5__Aquaspirillum - propagated 1	NA	NA	NA	NA	NA	NA
D_5__Ralstonia - propagated 1	NA	NA	NA	NA	NA	NA
D_5__Oligoflexus - propagated 1	NA	NA	NA	NA	NA	NA
D_6__bacterium SUTW 73	NA	NA	NA	NA	NA	NA
D_6__iron-reducing bacterium enrichment	NA	NA	NA	NA	NA	NA
D_6__Nocardioides perillae	NA	NA	NA	NA	NA	NA
D_5__Microlunatus - propagated 1	NA	NA	NA	NA	NA	NA
D_5__Methyloversatilis - propagated 1	NA	NA	NA	NA	NA	NA
D_6__Yaniella halotolerans DSM 15476	NA	NA	NA	NA	NA	NA
D_5__Noviherbaspirillum - propagated 1	NA	NA	NA	NA	NA	NA
D_5__Pasteurella - propagated 1	NA	NA	NA	NA	NA	NA
D_5__IS-44 - propagated 1	NA	NA	NA	NA	NA	NA
D_6__Belnapia rosea	NA	NA	NA	NA	NA	NA
D_5__Laceyella - propagated 1	NA	NA	NA	NA	NA	NA
D_5__Aminivibrio - propagated 1	NA	NA	NA	NA	NA	NA
D_6__Roseomonas ludipueritiae	NA	NA	NA	NA	NA	NA
D_6__Stenotrophomonas sp. PL35a2_S1	NA	NA	NA	NA	NA	NA
D_4__Corynebacteriaceae - propagated 2	NA	NA	NA	NA	NA	NA
D_4__Dysgonomonadaceae - propagated 2	NA	NA	NA	NA	NA	NA
D_4__Promicromonosporaceae - propagated	NA	NA	NA	NA	NA	NA
D_1__Proteobacteria - propagated 5	NA	NA	NA	NA	NA	NA
D_5__Solitalea - propagated 1	NA	NA	NA	NA	NA	NA
D_5__Aquitalea - propagated 1	NA	NA	NA	NA	NA	NA
D_5__Fusicatenibacter - propagated 1	NA	NA	NA	NA	NA	NA
D_4__Victivallaceae - propagated 2	NA	NA	NA	NA	NA	NA
D_5__Leuconostoc - propagated 1	NA	NA	NA	NA	NA	NA
D_6__Pedobacter bauzanensis	NA	NA	NA	NA	NA	NA
D_5__Methanocorpusculum - propagated 1	NA	NA	NA	NA	NA	NA
D_6__Bounagaea algeriensis	NA	NA	NA	NA	NA	NA
D_5__Natribacillus - propagated 1	NA	NA	NA	NA	NA	NA
D_6__Corynebacterium sp. C3	NA	NA	NA	NA	NA	NA
D_4__A0839 - propagated 2	NA	NA	NA	NA	NA	NA
D_6__bacterium CC-YY411	NA	NA	NA	NA	NA	NA
D_4__Barnesiellaceae - propagated 2	NA	NA	NA	NA	NA	NA
D_5__Craurococcus - propagated 1	NA	NA	NA	NA	NA	NA
D_5__Kaistia - propagated 1	NA	NA	NA	NA	NA	NA
D_5__Rhodocytophaga - propagated 1	NA	NA	NA	NA	NA	NA
D_6__Myroides odoratimimus	NA	NA	NA	NA	NA	NA
D_6__Saccharibacillus sacchari	NA	NA	NA	NA	NA	NA
D_6__Lactobacillus ixorae	NA	NA	NA	NA	NA	NA
D_6__Chitinibacter suncheonensis	NA	NA	NA	NA	NA	NA
D_5__CAG-56 - propagated 1	NA	NA	NA	NA	NA	NA
D_6__Myroides odoratus	NA	NA	NA	NA	NA	NA
D_5__Aquicella - propagated 1	NA	NA	NA	NA	NA	NA
D_5__Filomicrobium - propagated 1	NA	NA	NA	NA	NA	NA
D_5__Actinobacillus - propagated 1	NA	NA	NA	NA	NA	NA
D_5__Porphyrobacter - propagated 1	NA	NA	NA	NA	NA	NA
D_5__KCM-B-112 - propagated 1	NA	NA	NA	NA	NA	NA
D_6__Paenibacillus phyllosphaerae	NA	NA	NA	NA	NA	NA
D_5__Fibrobacter - propagated 1	NA	NA	NA	NA	NA	NA
D_6__Acidomonas methanolica NBRC 104435	NA	NA	NA	NA	NA	NA
D_5__Geobacter - propagated 1	NA	NA	NA	NA	NA	NA
D_5__Constrictibacter - propagated 1	NA	NA	NA	NA	NA	NA
D_5__Gracilibacillus - propagated 1	NA	NA	NA	NA	NA	NA
D_5__Lachnospiraceae UCG-008 - propagate	NA	NA	NA	NA	NA	NA
D_4__Nocardiopsaceae - propagated 2	NA	NA	NA	NA	NA	NA
D_5__Desulfatiferula - propagated 1	NA	NA	NA	NA	NA	NA
D_4__Family XII - propagated 2	NA	NA	NA	NA	NA	NA
D_6__Lactobacillus murinus	NA	NA	NA	NA	NA	NA
D_5__Inhella - propagated 1	NA	NA	NA	NA	NA	NA
D_5__F0332 - propagated 1	NA	NA	NA	NA	NA	NA
D_5__Pseudaminobacter - propagated 1	NA	NA	NA	NA	NA	NA
D_6__Lacibacterium aquatile	NA	NA	NA	NA	NA	NA
D_6__Serratia symbiotica	NA	NA	NA	NA	NA	NA
D_5__Smaragdicoccus - propagated 1	NA	NA	NA	NA	NA	NA
D_6__Terrimonas sp. 16-45A	NA	NA	NA	NA	NA	NA
D_5__Exiguobacterium - propagated 1	NA	NA	NA	NA	NA	NA
D_5__Cardiobacterium - propagated 1	NA	NA	NA	NA	NA	NA
D_5__Mycoplasma - propagated 1	NA	NA	NA	NA	NA	NA
D_3__Candidatus Shapirobacteria - propag	NA	NA	NA	NA	NA	NA
D_5__Peptoclostridium - propagated 1	NA	NA	NA	NA	NA	NA
D_5__Actinomadura - propagated 1	NA	NA	NA	NA	NA	NA
D_5__Acetoanaerobium - propagated 1	NA	NA	NA	NA	NA	NA
D_3__Flavobacteriales - propagated 3	NA	NA	NA	NA	NA	NA
D_3__Vampirovibrionales - propagated 3	NA	NA	NA	NA	NA	NA
D_6__gamma proteobacterium HdN1	NA	NA	NA	NA	NA	NA
D_5__Coprococcus 3 - propagated 1	NA	NA	NA	NA	NA	NA
D_5__Algoriphagus - propagated 1	NA	NA	NA	NA	NA	NA
D_5__Acetobacterium - propagated 1	NA	NA	NA	NA	NA	NA
D_4__Micavibrionaceae - propagated 2	NA	NA	NA	NA	NA	NA
D_5__Acidocella - propagated 1	NA	NA	NA	NA	NA	NA
D_6__Methylobacterium oxalidis	NA	NA	NA	NA	NA	NA
D_5__Flectobacillus - propagated 1	NA	NA	NA	NA	NA	NA
D_6__Candidatus Falkowbacteria bacterium	NA	NA	NA	NA	NA	NA
D_6__Iamia majanohamensis	NA	NA	NA	NA	NA	NA
D_6__Corynebacterium durum	NA	NA	NA	NA	NA	NA
D_6__Sphingomonas roseiflava	NA	NA	NA	NA	NA	NA
D_6__Empedobacter sp. PH7-1	NA	NA	NA	NA	NA	NA
D_5__Belnapia - propagated 1	NA	NA	NA	NA	NA	NA
D_6__Leuconostoc sp. LA121	NA	NA	NA	NA	NA	NA
D_5__Lachnospira - propagated 1	NA	NA	NA	NA	NA	NA
D_6__Methylobacterium komagatae	NA	NA	NA	NA	NA	NA
D_5__Pseudobacteroides - propagated 1	NA	NA	NA	NA	NA	NA
D_5__Xanthomonas - propagated 1	NA	NA	NA	NA	NA	NA
D_5__Phyllobacterium - propagated 1	NA	NA	NA	NA	NA	NA
D_6__Devosia neptuniae	NA	NA	NA	NA	NA	NA
D_6__Legionella moravica	NA	NA	NA	NA	NA	NA
D_5__Alkalibacillus - propagated 1	NA	NA	NA	NA	NA	NA
D_6__Haloechinothrix alba	NA	NA	NA	NA	NA	NA
D_5__Marinimicrobium - propagated 1	NA	NA	NA	NA	NA	NA
D_6__Sphingobacterium sp. 21	NA	NA	NA	NA	NA	NA
D_5__Proteus - propagated 1	NA	NA	NA	NA	NA	NA
D_6__Cellulomonas hominis	NA	NA	NA	NA	NA	NA
D_5__Gemmata - propagated 1	NA	NA	NA	NA	NA	NA
D_6__Kineosphaera limosa NBRC 100340	NA	NA	NA	NA	NA	NA
D_6__Actinomyces graevenitzii F0530	NA	NA	NA	NA	NA	NA
D_5__Bryobacter - propagated 1	NA	NA	NA	NA	NA	NA
D_5__Rhodoferax - propagated 1	NA	NA	NA	NA	NA	NA
D_5__Fructobacillus - propagated 1	NA	NA	NA	NA	NA	NA
D_6__Pseudoxanthobacter liyangensis	NA	NA	NA	NA	NA	NA
D_5__Solobacterium - propagated 1	NA	NA	NA	NA	NA	NA
D_3__PeM15 - propagated 3	NA	NA	NA	NA	NA	NA
D_5__Brochothrix - propagated 1	NA	NA	NA	NA	NA	NA
D_3__Ga0077536 - propagated 3	NA	NA	NA	NA	NA	NA
D_6__Nitrospira sp.	NA	NA	NA	NA	NA	NA
D_5__Megamonas - propagated 1	NA	NA	NA	NA	NA	NA
D_6__Sphingobacterium psychroaquaticum	NA	NA	NA	NA	NA	NA
D_5__Taonella - propagated 1	NA	NA	NA	NA	NA	NA
D_5__FD2005 - propagated 1	NA	NA	NA	NA	NA	NA
D_6__Methylophaga sp. RS-MM3	NA	NA	NA	NA	NA	NA
D_5__Catellicoccus - propagated 1	NA	NA	NA	NA	NA	NA
D_6__Corynebacterium resistens DSM 45100	NA	NA	NA	NA	NA	NA
[truncated: 1,454 more rows]

## Sheet: Overview
Aedes aegypti
untreated	antibiotic treated	Cfit.1	Resp.1
D_5__Asaia		-4.4004	0.7708
D_3__Acetobacterales		-3.0841	0.5698
D_4__Acetobacteraceae		-3.0841	0.5698
D_5__Tepidimonas		-0.4255	0.2495
	D_5__Sphingomonas	3.1551	0.4273
	D_3__Sphingomonadales	2.9173	0.4115
	D_4__Sphingomonadaceae	2.9173	0.4115
	D_3__Rhodobacterales	0.8889	0.2511
	D_4__Rhodobacteraceae	0.8889	0.2511
	D_3__Betaproteobacteriales	1.0093	0.2375
	D_4__Burkholderiaceae	0.9679	0.2288
	D_5__Achromobacter	0.7559	0.2062
	D_4__Burkholderiaceae - propagated 1	1.033	0.2008
Culicoides sonorensis
untreated	antibiotic treated	Cfit.1	Resp.1
D_4__Pseudomonadaceae		-2.0979	0.2677
D_5__Pseudomonas		-2.0869	0.2667
D_4__Acetobacteraceae - propagated 1		-2.2413	0.2616
D_3__Pseudomonadales		-1.9266	0.2595
D_4__Azospirillaceae		-0.4026	0.2082
D_3__Azospirillales		-0.3997	0.2011
	D_3__Sphingomonadales	3.1307	0.5095
	D_4__Sphingomonadaceae	3.1307	0.5095
	D_5__Sphingomonas	3.2305	0.4869
	D_5__Herminiimonas	2.6177	0.4727
	D_5__Stenotrophomonas	1.6101	0.3398
	D_3__Rhizobiales	1.8331	0.3198
	D_4__Burkholderiaceae	1.8666	0.2856
	D_4__Caulobacteraceae - propagated 1	0.7868	0.2775
	D_5__Novosphingobium	0.9969	0.2589
	D_5__Delftia	2.2465	0.2587
	D_4__Xanthomonadaceae	1.4643	0.2217
	D_3__Xanthomonadales	1.4559	0.2194
	D_4__Rhizobiaceae	1.5546	0.216
	D_3__Betaproteobacteriales	1.6308	0.2113
	D_5__Allorhizobium-Neorhizobium-Pararhiz	1.5382	0.2092
Culicoides nubeculosus
untreated	antibiotic treated	Cfit.1	Resp.1
D_5__Asaia		-4.9924	0.9833
D_3__Acetobacterales		-4.8697	0.9816
D_4__Acetobacteraceae		-4.8697	0.9816
D_2__Alphaproteobacteria		-0.5115	0.3087
	D_5__Brevundimonas	3.9665	0.8977
	D_3__Caulobacterales	3.7425	0.8828
	D_4__Caulobacteraceae	3.7405	0.8821
	D_3__Sphingomonadales	3.8151	0.8641
	D_4__Sphingomonadaceae	3.8151	0.8641
	D_5__Sphingomonas	3.8548	0.8621
	D_3__Corynebacteriales	0.8525	0.7439
	D_3__Propionibacteriales	1.0064	0.7261
	D_4__Propionibacteriaceae	0.8929	0.6751
	D_5__Cutibacterium	0.824	0.6383
	D_5__Microbacterium	1.5758	0.5843
	D_1__Bacteroidetes	2.1376	0.5486
	D_2__Bacteroidia	2.1376	0.5486
	D_5__Comamonas	1.883	0.513
	D_3__Streptomycetales	0.8022	0.504
	D_4__Streptomycetaceae	0.8022	0.504
	D_5__Streptomyces	0.8022	0.504
	D_4__Corynebacteriaceae	0.5935	0.4931
	D_3__Chitinophagales	1.3834	0.4866
	D_4__Chitinophagaceae	1.3834	0.4866
	D_3__Rhizobiales	1.6196	0.4571
	D_4__Mycobacteriaceae	0.3107	0.4477
	D_5__Mycobacterium	0.3107	0.4477
	D_3__Rhodobacterales	0.9369	0.4285
	D_4__Rhodobacteraceae	0.9369	0.4285
	D_4__Beijerinckiaceae	0.7908	0.4275
	D_3__Betaproteobacteriales	2.0106	0.4176
	D_4__Burkholderiaceae	2.0109	0.4168
	D_5__Delftia	1.2785	0.4081
	D_4__Burkholderiaceae - propagated 1	1.4277	0.4018
	D_4__Xanthobacteraceae	1.1782	0.38
	D_4__Bacillaceae	0.401	0.3773
	D_4__Nocardioidaceae	0.4066	0.3764
	D_4__Xanthobacteraceae - propagated 1	1.0055	0.3764
	D_5__Paenibacillus	0.3273	0.3649
	D_4__Paenibacillaceae	0.3188	0.3528
	D_4__Streptococcaceae	0.315	0.3489
	D_5__Streptococcus	0.3091	0.3487
	D_3__Flavobacteriales	2.0812	0.3413
	D_4__Weeksellaceae	2.0712	0.338
	D_4__Caulobacteraceae - propagated 1	0.7108	0.3198
	D_4__Micrococcaceae	0.4763	0.3191
	D_1__Actinobacteria	1.3151	0.3074
	D_2__Actinobacteria	1.315	0.3073
	D_4__Nocardiaceae	0.1854	0.3046
	D_5__Bacillus	0.2653	0.3031
	D_5__Chryseobacterium	1.9435	0.2997
	D_4__Moraxellaceae	1.3878	0.2896
	D_5__Sediminibacterium	1.1653	0.2836
	D_5__Corynebacterium 1	0.4243	0.283
	D_5__Gemmobacter	0.3511	0.2785
	D_5__Nocardioides	0.3151	0.2758
	D_2__Gammaproteobacteria	1.2781	0.2727
	D_4__Promicromonosporaceae	0.2923	0.2722
	D_5__Isoptericola	0.2923	0.2722
	D_4__Rhizobiaceae	1.2899	0.2697
	D_3__Micrococcales	1.2271	0.2661
	D_5__Mesorhizobium	0.2082	0.2643
	D_5__Azospirillum	1.448	0.2561
	D_5__Methylobacterium	0.4906	0.2541
	D_5__Acinetobacter	0.6209	0.2433
	D_5__Perlucidibaca	1.3564	0.2367
	D_3__Caedibacterales	0.6348	0.2348
	D_4__Caedibacteraceae	0.6348	0.2348
	D_5__Caedibacter	0.6348	0.2348
	D_4__Microbacteriaceae	1.1528	0.2343
	D_5__Ralstonia	1.3329	0.2283
	D_5__Phreatobacter	0.1124	0.2271
	D_5__Sphingobium	0.3825	0.2192
	D_3__Azospirillales	1.304	0.2118
	D_4__Azospirillaceae	1.304	0.2118
	D_5__Lawsonella	0.1236	0.2101
	D_5__Flavobacterium	0.092	0.2086
	D_4__Rhodobacteraceae - propagated 1	0.5517	0.2067
	D_5__Rhodovarius	0.2368	0.2053
	D_5__Enhydrobacter	0.3899	0.2051
	D_5__Novosphingobium	0.2532	0.2034
	D_4__Flavobacteriaceae	0.0903	0.2021
	D_5__Bosea	0.3844	0.2015
