# Supplementary material for: Impact of Gut Bacteria on the Infection and Transmission of Pathogenic Arboviruses by Biting Midges and Mosquitoes
Source: Microb Ecol. 2020 May 27;80(3):703–17. doi: 10.1007/s00248-020-01517-6 (PMC7476999; doi:10.1007/s00248-020-01517-6)
Supplement: Supplementary file 2 — Taxonomic composition of microbial community present in negative control samples. (XLSX 68 kb) [file 248_2020_1517_MOESM2_ESM.xlsx]

## Sheet: Data Dictionary
Column	Description
ASV ID	Unique identity linked with a single Amplicon Sequense Variant (ASV)
D0	Taxonomic rank Kingdom
D1	Taxonomic rank Phylum
D2	Taxonomic rank Class
D3	Taxonomic rank Order
D4	Taxonomic rank Family
D5	Taxonomic rank Genus
Sample.192-1.A02.S2	Unique Sample ID
Sample.192-1.B01.S13	Unique Sample ID
Sample.192-1.B02.S14	Unique Sample ID
Sample.192-1.C01.S25	Unique Sample ID
Sample.192-1.F03.S63	Unique Sample ID
Sample.192-1.H01.S85	Unique Sample ID
Sample.192-1.H02.S86	Unique Sample ID
Sample.234-6.A10.S10	Unique Sample ID
Sample.234-6.B11.S23	Unique Sample ID
Sample.234-6.B08.S20	Unique Sample ID
Sample.234-6.B09.S21	Unique Sample ID
Sample.234-6.C11.S35	Unique Sample ID
Sample.234-6.G10.S82	Unique Sample ID
Sample.234-6.G11.S83	Unique Sample ID
Sum of ASVs	Sum of Amplicon Sequense Variants over all samples
Frac_192-1.A02.S2	Fraction of ASV's per unique sample
Frac_192-1.B01.S13	Fraction of ASV's per unique sample
Frac_192-1.B02.S14	Fraction of ASV's per unique sample
Frac_192-1.C01.S25	Fraction of ASV's per unique sample
Frac_192-1.F03.S63	Fraction of ASV's per unique sample
Frac_192-1.H01.S85	Fraction of ASV's per unique sample
Frac_192-1.H02.S86	Fraction of ASV's per unique sample
Frac_234-6.A10.S10	Fraction of ASV's per unique sample
Frac_234-6.B11.S23	Fraction of ASV's per unique sample
Frac_234-6.B08.S20	Fraction of ASV's per unique sample
Frac_234-6.B09.S21	Fraction of ASV's per unique sample
Frac_234-6.C11.S35	Fraction of ASV's per unique sample
Frac_234-6.G10.S82	Fraction of ASV's per unique sample
Frac_234-6.G11.S83	Fraction of ASV's per unique sample
Total Frac ASVs	Sum of fraction of Amplicon Sequense Variants over all samples
ASV_presence	Sum of number of samples with the corresponding ASV
Frac_ASV_presence	Fraction of the presence of ASV in the different samples compared to all samples included

## Sheet: feature-table
ASV ID	D0	D1	D2	D3	D4	D5	Sample.192-1.A02.S2	Sample.192-1.B01.S13	Sample.192-1.B02.S14	Sample.192-1.C01.S25	Sample.192-1.F03.S63	Sample.192-1.H01.S85	Sample.192-1.H02.S86	Sample.234-6.A10.S10	Sample.234-6.B11.S23	Sample.234-6.B08.S20	Sample.234-6.B09.S21	Sample.234-6.C11.S35	Sample.234-6.G10.S82	Sample.234-6.G11.S83	Sum of ASVs	Frac_192-1.A02.S2	Frac_192-1.B01.S13	Frac_192-1.B02.S14	Frac_192-1.C01.S25	Frac_192-1.F03.S63	Frac_192-1.H01.S85	Frac_192-1.H02.S86	Frac_234-6.A10.S10	Frac_234-6.B11.S23	Frac_234-6.B08.S20	Frac_234-6.B09.S21	Frac_234-6.C11.S35	Frac_234-6.G10.S82	Frac_234-6.G11.S83	Total Frac ASVs	ASV_presence	Frac_ASV_presence
aa34e98704bd22e44ebb499bb43d11c4	D_0__Bacteria	D_1__Actinobacteria	D_2__Actinobacteria	D_3__Propionibacteriales	D_4__Propionibacteriaceae	D_5__Cutibacterium	1386	606	542	729	286	229	640	26	130	214	155	443	142	341	5869	0.113793	0.0211607	0.0579245	0.0383846	0.0235974	0.025052	0.0303002	0.00458231	0.0894701	0.0143846	0.00742337	0.285991	0.00888778	0.0715635	0.0332098	14	1
db68adb17e6f1ffe34221b72da323639	D_0__Bacteria	D_1__Firmicutes	D_2__Bacilli	D_3__Bacillales	D_4__Staphylococcaceae	D_5__Staphylococcus	406	131	349	596	139	112	192	13	73	105	130	164	16	89	2515	0.0333333	0.00457434	0.0372983	0.0313816	0.0114686	0.0122525	0.00909005	0.00229115	0.0502409	0.00705787	0.00622605	0.105875	0.00100144	0.0186779	0.0142312	14	1
d76bfc09a65e97a347309528b490f43e	D_0__Bacteria	D_1__Proteobacteria	D_2__Gammaproteobacteria	D_3__Betaproteobacteriales	D_4__Burkholderiaceae	D_5__Comamonas	147	0	126	18	48	48	35	132	33	179	226	125	185	13	1315	0.012069	0	0.0134659	0.000947767	0.0039604	0.00525107	0.00165704	0.023264	0.0227116	0.012032	0.0108238	0.0806972	0.0115791	0.00272823	0.00744094	13	0.928571
e10f878701eba57e0c65f88177c8951c	D_0__Bacteria	D_1__Proteobacteria	D_2__Gammaproteobacteria	D_3__Pseudomonadales	D_4__Moraxellaceae	D_5__Acinetobacter	34	52	74	49	47	32	226	14	0	123	101	26	124	17	919	0.00279146	0.00181577	0.00790852	0.00258003	0.00387789	0.00350071	0.0106997	0.0024674	0	0.0082678	0.00483716	0.016785	0.00776116	0.00356768	0.00520017	13	0.928571
0cde92b8ed8b15eeb6f32e30783c4368	D_0__Bacteria	D_1__Proteobacteria	D_2__Gammaproteobacteria	D_3__Pseudomonadales	D_4__Moraxellaceae	D_5__Enhydrobacter	525	132	113	1174	82	48	0	0	509	5	44	9	7	3	2651	0.0431034	0.00460926	0.0120765	0.0618155	0.00676568	0.00525107	0	0	0.35031	0.000336089	0.00210728	0.0058102	0.00043813	0.000629591	0.0150007	12	0.857143
b82556e77c5140f8121cb66ce4c546a4	D_0__Bacteria	D_1__Firmicutes	D_2__Bacilli	D_3__Lactobacillales	D_4__Streptococcaceae	D_5__Streptococcus	118	209	201	110	40	12	91	0	23	10	14	15	0	68	911	0.00968801	0.007298	0.0214812	0.00579191	0.00330033	0.00131277	0.0043083	0	0.0158293	0.000672179	0.000670498	0.00968367	0	0.0142707	0.0051549	12	0.857143
999b9e55cef77fc40ed0a671079be567	D_0__Bacteria	D_1__Proteobacteria	D_2__Gammaproteobacteria	D_3__Betaproteobacteriales	D_4__Burkholderiaceae	D_5__Ralstonia	548	3103	414	3484	1734	3049	1875	0	13	0	0	0	7	0	14227	0.0449918	0.108353	0.044245	0.183446	0.143069	0.333552	0.08877	0	0.00894701	0	0	0	0.00043813	0	0.0805036	9	0.642857
4c3d45558f4f932166adffdcf0e02f61	D_0__Bacteria	D_1__Bacteroidetes	D_2__Bacteroidia	D_3__Chitinophagales	D_4__Chitinophagaceae	D_5__Sediminibacterium	203	2168	138	2019	2687	887	2653	0	0	0	0	0	6	1173	11934	0.0166667	0.0757036	0.0147483	0.106308	0.2217	0.0970353	0.125604	0	0	0	0	0	0.00037554	0.24617	0.0675286	9	0.642857
9298dbabbfa0dd0285ec5028ff290418	D_0__Bacteria	D_1__Proteobacteria	D_2__Gammaproteobacteria	D_3__Betaproteobacteriales	D_4__Burkholderiaceae		771	30	268	69	58	0	85	0	0	31	30	97	0	0	1439	0.0633005	0.00104756	0.0286417	0.00363311	0.00478548	0	0.00402424	0	0	0.00208375	0.00143678	0.062621	0	0	0.00814259	9	0.642857
af0014af60c341c257d889775b746138	D_0__Bacteria	D_1__Actinobacteria	D_2__Actinobacteria	D_3__Corynebacteriales	D_4__Corynebacteriaceae	D_5__Corynebacterium 1	199	0	168	154	12	99	545	0	7	0	5	12	0	0	1201	0.0163383	0	0.0179545	0.00810868	0.000990099	0.0108303	0.0258025	0	0.00481762	0	0.000239464	0.00774693	0	0	0.00679587	9	0.642857
316607b4b44858ab2bd7e41598af1ac3	D_0__Bacteria	D_1__Proteobacteria	D_2__Gammaproteobacteria	D_3__Betaproteobacteriales	D_4__Burkholderiaceae	D_5__Ralstonia	101	57	153	168	149	37	195	0	0	8	5	0	0	0	873	0.00829228	0.00199036	0.0163514	0.00884583	0.0122937	0.0040477	0.00923208	0	0	0.000537743	0.000239464	0	0	0	0.00493988	9	0.642857
8bfa4cba486c6791bbe7f18d154e7d72	D_0__Bacteria	D_1__Actinobacteria	D_2__Actinobacteria	D_3__Corynebacteriales	D_4__Corynebacteriaceae	D_5__Lawsonella	366	21	254	45	0	3	0	4	8	49	0	0	0	24	774	0.0300493	0.000733291	0.0271455	0.00236942	0	0.000328192	0	0.00070497	0.00550585	0.00329367	0	0	0	0.00503673	0.00437969	9	0.642857
105ebb83e0191f55bb687cc075ae957b	D_0__Bacteria	D_1__Proteobacteria	D_2__Alphaproteobacteria	D_3__Rhizobiales	D_4__Xanthobacteraceae	D_5__Bradyrhizobium	169	39	186	45	130	80	58	6	0	21	0	0	0	0	734	0.0138752	0.00136183	0.0198782	0.00236942	0.0107261	0.00875178	0.00274595	0.00105746	0	0.00141157	0	0	0	0	0.00415335	9	0.642857
99f2913792ec246cfad0ded65cdba617	D_0__Bacteria	D_1__Proteobacteria	D_2__Gammaproteobacteria	D_3__Enterobacteriales	D_4__Enterobacteriaceae		0	19	0	61	26	9	17	32	0	115	150	0	10	0	439	0	0.000663454	0	0.00321188	0.00214521	0.000984575	0.000804848	0.00563976	0	0.00773005	0.00718391	0	0.0006259	0	0.00248409	9	0.642857
0f7e46ffb2127fe4afe2b3d8805ca383	D_0__Bacteria	D_1__Actinobacteria	D_2__Actinobacteria	D_3__Micrococcales	D_4__Microbacteriaceae	D_5__Microbacterium	3221	1108	3899	1119	2058	908	1643	0	0	0	0	0	0	289	14245	0.26445	0.0386899	0.416693	0.0589195	0.169802	0.0993327	0.0777862	0	0	0	0	0	0	0.0606506	0.0806055	8	0.571429
7c41ecec507034c00c85e63942f8f386	D_0__Bacteria	D_1__Proteobacteria	D_2__Alphaproteobacteria	D_3__Rhizobiales	D_4__Beijerinckiaceae	D_5__Methylobacterium	8	30	51	8	45	25	22	0	0	0	0	0	1991	0	2180	0.000656814	0.00104756	0.00545046	0.00042123	0.00371287	0.00273493	0.00104157	0	0	0	0	0	0.124617	0	0.0123355	8	0.571429
de3e03ba772582835e4681fe08655b16	D_0__Bacteria	D_1__Proteobacteria	D_2__Alphaproteobacteria	D_3__Caulobacterales	D_4__Caulobacteraceae		42	183	89	319	354	277	226	0	0	0	0	0	0	277	1767	0.00344828	0.00639011	0.0095116	0.0167965	0.0292079	0.030303	0.0106997	0	0	0	0	0	0	0.0581322	0.00999859	8	0.571429
233d7b4ea24273f5cfcc972210687e9a	D_0__Bacteria	D_1__Actinobacteria	D_2__Actinobacteria	D_3__Corynebacteriales	D_4__Corynebacteriaceae	D_5__Corynebacterium 1	108	18	51	490	0	22	40	0	12	0	0	35	0	0	776	0.008867	0.000628536	0.00545046	0.0258003	0	0.00240674	0.00189376	0	0.00825877	0	0	0.0225952	0	0	0.004391	8	0.571429
9d26e3b0da402589d592db671d57504d	D_0__Bacteria	D_1__Proteobacteria	D_2__Alphaproteobacteria	D_3__Sphingomonadales	D_4__Sphingomonadaceae	D_5__Sphingomonas	91	0	165	40	107	31	62	0	0	0	16	0	0	260	772	0.00747126	0	0.0176339	0.00210615	0.00882838	0.00339131	0.00293533	0	0	0	0.000766284	0	0	0.0545645	0.00436837	8	0.571429
7d591b7bbc0f75bb913b50626dfaa5ff	D_0__Bacteria	D_1__Proteobacteria	D_2__Gammaproteobacteria	D_3__Pseudomonadales	D_4__Moraxellaceae	D_5__Acinetobacter	109	8	359	41	0	0	28	11	0	0	0	34	0	7	597	0.0089491	0.000279349	0.038367	0.0021588	0	0	0.00132563	0.00193867	0	0	0	0.0219496	0	0.00146905	0.00337813	8	0.571429
8d54e3502a21f91389bd352d3d6a3fd3	D_0__Bacteria	D_1__Proteobacteria	D_2__Gammaproteobacteria	D_3__Pseudomonadales	D_4__Moraxellaceae	D_5__Acinetobacter	100	23	0	44	65	0	65	0	68	0	106	34	0	0	505	0.00821018	0.000803129	0	0.00231676	0.00536304	0	0.00307736	0	0.0467997	0	0.00507663	0.0219496	0	0	0.00285755	8	0.571429
4473f6d86605e0514cae9892644b762b	D_0__Bacteria	D_1__Actinobacteria	D_2__Actinobacteria	D_3__Micrococcales	D_4__Micrococcaceae	D_5__Micrococcus	68	9	111	78	143	0	0	0	17	17	0	11	0	0	454	0.00558292	0.000314268	0.0118628	0.00410699	0.0117987	0	0	0	0.0116999	0.0011427	0	0.00710136	0	0	0.00256896	8	0.571429
5b02aeafa362a17a8cde4c51b7bfc05b	D_0__Bacteria	D_1__Proteobacteria	D_2__Gammaproteobacteria	D_3__Betaproteobacteriales	D_4__Burkholderiaceae		80	58	71	51	57	31	30	0	0	0	0	0	0	50	428	0.00656814	0.00202528	0.0075879	0.00268534	0.00470297	0.00339131	0.00142032	0	0	0	0	0	0	0.0104932	0.00242184	8	0.571429
3b218c9b5eb3f43e279708c15ff99881	D_0__Bacteria	D_1__Firmicutes	D_2__Bacilli	D_3__Lactobacillales	D_4__Streptococcaceae	D_5__Lactococcus	0	0	26	35	0	0	10	7	0	25	34	59	0	58	254	0	0	0.00277867	0.00184288	0	0	0.00047344	0.0012337	0	0.00168045	0.00162835	0.0380891	0	0.0121721	0.00143726	8	0.571429
ee79d4db94a8d589cb6a78d4da900f00	D_0__Bacteria	D_1__Proteobacteria	D_2__Gammaproteobacteria	D_3__Betaproteobacteriales	D_4__Burkholderiaceae	D_5__Burkholderia-Caballeronia-Paraburkholderia	16	4290	84	5147	2015	2034	1876	0	0	0	0	0	0	0	15462	0.00131363	0.149801	0.00897724	0.271009	0.166254	0.222514	0.0888173	0	0	0	0	0	0	0	0.0874919	7	0.5
40b306ecea2f66dc96c871f4231f0f4f	D_0__Bacteria	D_1__Proteobacteria	D_2__Alphaproteobacteria	D_3__Rhizobiales	D_4__Xanthobacteraceae	D_5__uncultured	0	288	7	341	602	333	420	0	0	0	0	0	0	850	2841	0	0.0100566	0.000748103	0.0179549	0.04967	0.0364293	0.0198845	0	0	0	0	0	0	0.178384	0.0160758	7	0.5
b4ec14b9ceec7c6b8d5f30234688a2b7	D_0__Bacteria	D_1__Bacteroidetes	D_2__Bacteroidia	D_3__Chitinophagales	D_4__Chitinophagaceae	D_5__Asinibacterium	1044	42	319	0	19	24	27	0	0	0	0	0	0	85	1560	0.0857143	0.00146658	0.0340921	0	0.00156766	0.00262553	0.00127829	0	0	0	0	0	0	0.0178384	0.00882727	7	0.5
df42e53b159b5e846ad133cf8da96025	D_0__Bacteria	D_1__Actinobacteria	D_2__Actinobacteria	D_3__Streptomycetales	D_4__Streptomycetaceae	D_5__Streptomyces	172	44	182	123	121	83	78	0	0	0	0	0	0	0	803	0.0141215	0.00153642	0.0194507	0.00647641	0.0099835	0.00907997	0.00369283	0	0	0	0	0	0	0	0.00454378	7	0.5
78da73e5181814a3de072f9e194a8d1a	D_0__Bacteria	D_1__Proteobacteria	D_2__Alphaproteobacteria	D_3__Sphingomonadales	D_4__Sphingomonadaceae	D_5__Sphingomonas	0	77	0	98	29	99	48	0	0	0	0	32	243	0	626	0	0.00268874	0	0.00516007	0.00239274	0.0108303	0.00227251	0	0	0	0	0.0206585	0.0152094	0	0.00354223	7	0.5
ce989ccc59fbb45ed36b3972d978d9fe	D_0__Bacteria	D_1__Actinobacteria	D_2__Actinobacteria	D_3__Micrococcales	D_4__Micrococcaceae	D_5__Kocuria	263	0	14	66	75	0	0	0	11	0	0	64	0	11	504	0.0215928	0	0.00149621	0.00347515	0.00618812	0	0	0	0.00757054	0	0	0.041317	0	0.0023085	0.00285189	7	0.5
fff050d841bced4e2896e218d236e012	D_0__Bacteria	D_1__Actinobacteria	D_2__Actinobacteria	D_3__Corynebacteriales	D_4__Mycobacteriaceae	D_5__Mycobacterium	161	0	49	24	0	41	10	23	0	0	0	0	11	0	319	0.0132184	0	0.00523672	0.00126369	0	0.00448529	0.00047344	0.00405358	0	0	0	0	0.00068849	0	0.00180506	7	0.5
3eb970517fa6e629ad62493b363d2cf2	D_0__Bacteria	D_1__Proteobacteria	D_2__Gammaproteobacteria	D_3__Pasteurellales	D_4__Pasteurellaceae	D_5__Haemophilus	126	57	0	18	8	0	0	0	43	21	0	25	0	0	298	0.0103448	0.00199036	0	0.000947767	0.000660066	0	0	0	0.0295939	0.00141157	0	0.0161394	0	0	0.00168624	7	0.5
45dce3e0206d9b33ca4081a39199b11a	D_0__Bacteria	D_1__Proteobacteria	D_2__Gammaproteobacteria	D_3__Pseudomonadales	D_4__Pseudomonadaceae	D_5__Pseudomonas	40	17	0	0	45	20	0	0	0	0	0	28	25	82	257	0.00328407	0.000593617	0	0	0.00371287	0.00218794	0	0	0	0	0	0.0180762	0.00156475	0.0172088	0.00145424	7	0.5
63e0900ef006c451dcba0dba373dc279	D_0__Bacteria	D_1__Proteobacteria	D_2__Alphaproteobacteria	D_3__Rhizobiales	D_4__Xanthobacteraceae		0	97	0	135	204	139	220	0	0	0	0	0	0	967	1762	0	0.00338711	0	0.00710826	0.0168317	0.0152062	0.0104157	0	0	0	0	0	0	0.202938	0.00997029	6	0.428571
210b1370bc23f4214d3e2125dd0470f6	D_0__Bacteria	D_1__Actinobacteria	D_2__Actinobacteria	D_3__Micrococcales	D_4__Dermacoccaceae	D_5__Dermacoccus	93	60	0	249	0	0	0	0	113	78	18	0	0	0	611	0.00763547	0.00209512	0	0.0131108	0	0	0	0	0.0777701	0.00524299	0.000862069	0	0	0	0.00345735	6	0.428571
538d71e34a374db4adc25ab1d3829b76	D_0__Bacteria	D_1__Actinobacteria	D_2__Actinobacteria	D_3__Micrococcales	D_4__Micrococcaceae	D_5__Kocuria	44	0	32	0	86	0	10	0	0	0	0	298	55	0	525	0.00361248	0	0.0034199	0	0.00709571	0	0.00047344	0	0	0	0	0.192382	0.00344245	0	0.00297072	6	0.428571
9478073d2ee0b2fb33ffe678591be9c8	D_0__Bacteria	D_1__Proteobacteria	D_2__Alphaproteobacteria	D_3__Rhodobacterales	D_4__Rhodobacteraceae		0	152	0	63	0	7	0	0	36	132	22	0	0	0	412	0	0.00530763	0	0.00331719	0	0.000765781	0	0	0.0247763	0.00887276	0.00105364	0	0	0	0.00233131	6	0.428571
e31a7d63e0394a0a1ac19042d725b391	D_0__Bacteria	D_1__Proteobacteria	D_2__Gammaproteobacteria	D_3__Pseudomonadales	D_4__Moraxellaceae	D_5__Acinetobacter	0	0	18	0	77	0	122	0	38	42	0	0	42	0	339	0	0	0.00192369	0	0.00635314	0	0.00577597	0	0.0261528	0.00282315	0	0	0.00262878	0	0.00191823	6	0.428571
630ef5d4f3919c2e53fb593d65efc100	D_0__Bacteria	D_1__Proteobacteria	D_2__Alphaproteobacteria	D_3__Sphingomonadales	D_4__Sphingomonadaceae	D_5__Sphingomonas	0	150	0	223	0	0	90	31	0	0	0	0	1953	0	2447	0	0.0052378	0	0.0117418	0	0	0.00426096	0.00546352	0	0	0	0	0.122238	0	0.0138464	5	0.357143
955b11f9e2d5d61f3f1a84f1b3ccf042	D_0__Bacteria	D_1__Bacteroidetes	D_2__Bacteroidia	D_3__Chitinophagales	D_4__Chitinophagaceae	D_5__Vibrionimonas	295	0	25	0	31	17	31	0	0	0	0	0	0	0	399	0.02422	0	0.0026718	0	0.00255776	0.00185975	0.00146766	0	0	0	0	0	0	0	0.00225775	5	0.357143
35605f9b2788080fb911e9d747118ba6	D_0__Bacteria	D_1__Firmicutes	D_2__Bacilli	D_3__Lactobacillales	D_4__Streptococcaceae	D_5__Streptococcus	28	27	161	18	0	14	0	0	0	0	0	0	0	0	248	0.00229885	0.000942803	0.0172064	0.000947767	0	0.00153156	0	0	0	0	0	0	0	0	0.00140331	5	0.357143
239d47420e2277d2f478334e4329da98	D_0__Bacteria	D_1__Proteobacteria	D_2__Gammaproteobacteria	D_3__Betaproteobacteriales	D_4__Burkholderiaceae		0	44	72	81	29	17	0	0	0	0	0	0	0	0	243	0	0.00153642	0.00769477	0.00426495	0.00239274	0.00185975	0	0	0	0	0	0	0	0	0.00137502	5	0.357143
d251a1f87134b3ff799841c528f33290	D_0__Bacteria	D_1__Proteobacteria	D_2__Gammaproteobacteria	D_3__Enterobacteriales	D_4__Enterobacteriaceae	D_5__Pectobacterium	0	0	0	0	0	0	0	4852	0	9508	17380	0	0	101	31841	0	0	0	0	0	0	0	0.855129	0	0.639107	0.832375	0	0	0.0211962	0.180173	4	0.285714
4ad554b85de766629630ed6aa0cec9f4	D_0__Bacteria	D_1__Proteobacteria	D_2__Alphaproteobacteria	D_3__Rhizobiales	D_4__Rhizobiaceae	D_5__Mesorhizobium	0	51	0	0	137	193	17	0	0	0	0	0	0	0	398	0	0.00178085	0	0	0.0113036	0.0211137	0.000804848	0	0	0	0	0	0	0	0.00225209	4	0.285714
c295decee7fa99edccb5f3d7cb0f04d7	D_0__Bacteria	D_1__Proteobacteria	D_2__Gammaproteobacteria	D_3__Enterobacteriales	D_4__Enterobacteriaceae	D_5__Pantoea	0	0	0	0	0	0	0	56	0	132	172	0	7	0	367	0	0	0	0	0	0	0	0.00986958	0	0.00887276	0.00823755	0	0.00043813	0	0.00207667	4	0.285714
ddcbda5a8bd3c0317e4bcdb3dd20cefd	D_0__Bacteria	D_1__Proteobacteria	D_2__Alphaproteobacteria	D_3__Rhodobacterales	D_4__Rhodobacteraceae	D_5__Paracoccus	48	0	23	0	18	0	0	0	0	233	0	0	0	0	322	0.00394089	0	0.00245805	0	0.00148515	0	0	0	0	0.0156618	0	0	0	0	0.00182204	4	0.285714
b90a0fbe732f646df3f0618ff04629c0	D_0__Bacteria	D_1__Firmicutes	D_2__Bacilli	D_3__Bacillales	D_4__Family XII	D_5__Exiguobacterium	43	0	29	0	58	0	0	0	178	0	0	0	0	0	308	0.00353038	0	0.00309928	0	0.00478548	0	0	0	0.122505	0	0	0	0	0	0.00174282	4	0.285714
f6a16d3f5d3671ab66c14da168ec2ce0	D_0__Bacteria	D_1__Actinobacteria	D_2__Actinobacteria	D_3__Micrococcales	D_4__Micrococcaceae		127	0	0	56	0	30	84	0	0	0	0	0	0	0	297	0.0104269	0	0	0.00294861	0	0.00328192	0.0039769	0	0	0	0	0	0	0	0.00168058	4	0.285714
b07b39d7bd4fb0f5a29dd05ecf8968de	D_0__Bacteria	D_1__Proteobacteria	D_2__Gammaproteobacteria	D_3__Pseudomonadales	D_4__Moraxellaceae	D_5__Acinetobacter	72	0	56	0	0	0	0	0	0	25	0	0	77	0	230	0.00591133	0	0.00598482	0	0	0	0	0	0	0.00168045	0	0	0.00481943	0	0.00130146	4	0.285714
32ffc5a4cff0007712a7ce75b7cde495	D_0__Bacteria	D_1__Proteobacteria	D_2__Gammaproteobacteria	D_3__Enterobacteriales	D_4__Enterobacteriaceae	D_5__Pectobacterium	0	0	0	0	0	0	0	467	0	809	2272	0	0	0	3548	0	0	0	0	0	0	0	0.0823053	0	0.0543792	0.108812	0	0	0	0.0200764	3	0.214286
1da00e7ac50385cd4e902785f888536c	D_0__Bacteria	D_1__Proteobacteria	D_2__Gammaproteobacteria	D_3__Pseudomonadales	D_4__Pseudomonadaceae	D_5__Pseudomonas	0	3276	0	159	0	0	0	0	0	0	0	0	12	0	3447	0	0.114393	0	0.00837195	0	0	0	0	0	0	0	0	0.00075108	0	0.0195049	3	0.214286
d57ac3bb02e9e6ff101face371be80e9	D_0__Bacteria	D_1__Proteobacteria	D_2__Gammaproteobacteria	D_3__Aeromonadales	D_4__Aeromonadaceae	D_5__Aeromonas	30	1613	0	103	0	0	0	0	0	0	0	0	0	0	1746	0.00246305	0.0563238	0	0.00542334	0	0	0	0	0	0	0	0	0	0	0.00987976	3	0.214286
7cf009556e3e1a462fa6ea0a9de483b1	D_0__Bacteria	D_1__Proteobacteria	D_2__Gammaproteobacteria	D_3__Pseudomonadales	D_4__Pseudomonadaceae	D_5__Pseudomonas	369	0	351	0	0	98	0	0	0	0	0	0	0	0	818	0.0302956	0	0.037512	0	0	0.0107209	0	0	0	0	0	0	0	0	0.00462866	3	0.214286
80e5cc7658eea5cf7ad8d8aa83dfa78e	D_0__Bacteria	D_1__Actinobacteria	D_2__Actinobacteria	D_3__Corynebacteriales	D_4__Corynebacteriaceae	D_5__Corynebacterium 1	70	0	0	0	7	0	427	0	0	0	0	0	0	0	504	0.00574713	0	0	0	0.000577558	0	0.0202159	0	0	0	0	0	0	0	0.00285189	3	0.214286
e967a51d035bf45c87dd24b311199eca	D_0__Bacteria	D_1__Firmicutes	D_2__Bacilli	D_3__Bacillales	D_4__Staphylococcaceae	D_5__Staphylococcus	0	0	92	178	0	17	0	0	0	0	0	0	0	0	287	0	0	0.00983221	0.00937237	0	0.00185975	0	0	0	0	0	0	0	0	0.00162399	3	0.214286
9e72db819cc3fea04c0a6fdcbdc63c06	D_0__Bacteria	D_1__Firmicutes	D_2__Bacilli	D_3__Bacillales	D_4__Planococcaceae	D_5__Chryseomicrobium	0	0	35	0	212	0	0	0	0	0	0	6	0	0	253	0	0	0.00374052	0	0.0174917	0	0	0	0	0	0	0.00387347	0	0	0.0014316	3	0.214286
365d7eed76fa83b0c54098bb75ac5264	D_0__Bacteria	D_1__Proteobacteria	D_2__Gammaproteobacteria	D_3__Pseudomonadales	D_4__Pseudomonadaceae	D_5__Pseudomonas	0	10349	0	701	0	0	0	0	0	0	0	0	0	0	11050	0	0.361373	0	0.0369103	0	0	0	0	0	0	0	0	0	0	0.0625265	2	0.142857
cb9d58f04922663263da8cd810e09205	D_0__Bacteria	D_1__Proteobacteria	D_2__Alphaproteobacteria	D_3__Rhizobiales	D_4__Beijerinckiaceae	D_5__Microvirga	0	0	0	0	0	8	0	0	0	2715	0	0	0	0	2723	0	0	0	0	0	0.000875178	0	0	0	0.182496	0	0	0	0	0.0154081	2	0.142857
352fbbac63d0401d4925b1599d709c56	D_0__Bacteria	D_1__Actinobacteria	D_2__Actinobacteria	D_3__Micrococcales	D_4__Microbacteriaceae	D_5__Amnibacterium	22	0	0	0	0	0	0	0	0	0	0	0	1297	0	1319	0.00180624	0	0	0	0	0	0	0	0	0	0	0	0.0811792	0	0.00746357	2	0.142857
8b0a081a08976c7d4327a1a67e15fcdf	D_0__Bacteria	D_1__Proteobacteria	D_2__Alphaproteobacteria	D_3__Rhizobiales	D_4__Beijerinckiaceae		16	0	0	0	0	0	0	0	0	0	0	0	858	0	874	0.00131363	0	0	0	0	0	0	0	0	0	0	0	0.0537022	0	0.00494554	2	0.142857
d50e651bf07add065861895c36d6ff07	D_0__Bacteria	D_1__Firmicutes	D_2__Bacilli	D_3__Bacillales	D_4__Bacillaceae	D_5__Bacillus	0	0	0	0	58	0	0	0	0	0	0	0	588	0	646	0	0	0	0	0.00478548	0	0	0	0	0	0	0	0.0368029	0	0.0036554	2	0.142857
c54484ac1eafb7ee62177dfff1d13ef7	D_0__Bacteria	D_1__Firmicutes	D_2__Bacilli	D_3__Lactobacillales	D_4__Aerococcaceae	D_5__Ignavigranum	0	0	0	0	22	0	504	0	0	0	0	0	0	0	526	0	0	0	0	0.00181518	0	0.0238614	0	0	0	0	0	0	0	0.00297638	2	0.142857
a3cadd6e48136638e62221745be9d488	D_0__Bacteria	D_1__Proteobacteria	D_2__Gammaproteobacteria	D_3__Enterobacteriales	D_4__Enterobacteriaceae		301	0	0	0	0	0	0	0	141	0	0	0	0	0	442	0.0247126	0	0	0	0	0	0	0	0.0970406	0	0	0	0	0	0.00250106	2	0.142857
1ab753afe3b81294e2f0121183ede8ca	D_0__Bacteria	D_1__Proteobacteria	D_2__Gammaproteobacteria	D_3__Pseudomonadales	D_4__Pseudomonadaceae	D_5__Pseudomonas	0	0	0	263	0	28	0	0	0	0	0	0	0	0	291	0	0	0	0.0138479	0	0.00306312	0	0	0	0	0	0	0	0	0.00164663	2	0.142857
e0ac8e257fcc9f478e0fa4ecc0bd3948	D_0__Bacteria	D_1__Proteobacteria	D_2__Alphaproteobacteria	D_3__Sphingomonadales	D_4__Sphingomonadaceae	D_5__Sphingomonas	0	0	0	0	0	0	0	0	0	0	0	32	251	0	283	0	0	0	0	0	0	0	0	0	0	0	0.0206585	0.0157101	0	0.00160136	2	0.142857
6729eb326c8134610687cab4a9e49428	D_0__Bacteria	D_1__Actinobacteria	D_2__Actinobacteria	D_3__Corynebacteriales	D_4__Corynebacteriaceae	D_5__Corynebacterium 1	0	0	0	0	0	0	4842	0	0	0	0	0	0	0	4842	0	0	0	0	0	0	0.22924	0	0	0	0	0	0	0	0.0273985	1	0.0714286
f22b3ce9130d26259519d61e26525964	D_0__Bacteria	D_1__Proteobacteria	D_2__Gammaproteobacteria	D_3__Enterobacteriales	D_4__Enterobacteriaceae	D_5__Serratia	0	0	0	0	0	0	0	0	0	0	0	0	4661	0	4661	0	0	0	0	0	0	0	0	0	0	0	0	0.291732	0	0.0263743	1	0.0714286
06f61b92b1b67a01e787ef9df3d4c9f3	D_0__Bacteria	D_1__Proteobacteria	D_2__Alphaproteobacteria	D_3__Sphingomonadales	D_4__Sphingomonadaceae	D_5__Sphingomonas	0	0	0	0	0	0	0	0	0	0	0	0	977	0	977	0	0	0	0	0	0	0	0	0	0	0	0	0.0611504	0	0.00552836	1	0.0714286
cae4bc350f6c030f28ea68ef095b8beb	D_0__Bacteria	D_1__Firmicutes	D_2__Bacilli	D_3__Bacillales	D_4__Staphylococcaceae	D_5__Aliicoccus	0	0	0	0	0	0	929	0	0	0	0	0	0	0	929	0	0	0	0	0	0	0.0439826	0	0	0	0	0	0	0	0.00525675	1	0.0714286
68a19e6a5d293061dc0a98f7425a9bfa	D_0__Bacteria	D_1__Bacteroidetes	D_2__Bacteroidia	D_3__Cytophagales	D_4__Hymenobacteraceae	D_5__Hymenobacter	0	0	0	0	0	0	0	0	0	0	0	0	868	0	868	0	0	0	0	0	0	0	0	0	0	0	0	0.0543281	0	0.00491159	1	0.0714286
f1ba1c4f65ece502d1db4a4ea74e1c77	D_0__Bacteria	D_1__Proteobacteria	D_2__Gammaproteobacteria	D_3__Pseudomonadales	D_4__Moraxellaceae	D_5__Psychrobacter	0	0	0	0	0	0	795	0	0	0	0	0	0	0	795	0	0	0	0	0	0	0.0376385	0	0	0	0	0	0	0	0.00449851	1	0.0714286
fce7ea590fc5aa9f6a6192fccf4b4e1c	D_0__Bacteria	D_1__Bacteroidetes	D_2__Bacteroidia	D_3__Sphingobacteriales	D_4__Sphingobacteriaceae	D_5__Mucilaginibacter	0	0	0	0	0	0	0	0	0	0	0	0	698	0	698	0	0	0	0	0	0	0	0	0	0	0	0	0.0436878	0	0.00394964	1	0.0714286
fdb065a4dd925a75df0b254f373bf80b	D_0__Bacteria	D_1__Bacteroidetes	D_2__Bacteroidia	D_3__Flavobacteriales	D_4__Weeksellaceae	D_5__Weeksella	0	0	0	0	0	0	541	0	0	0	0	0	0	0	541	0	0	0	0	0	0	0.0256131	0	0	0	0	0	0	0	0.00306125	1	0.0714286
8c1c55f47efda8ccaae258d7a691fbc3	D_0__Bacteria	D_1__Actinobacteria	D_2__Actinobacteria	D_3__Corynebacteriales	D_4__Corynebacteriaceae	D_5__Corynebacterium 1	0	0	0	0	0	0	408	0	0	0	0	0	0	0	408	0	0	0	0	0	0	0.0193164	0	0	0	0	0	0	0	0.00230867	1	0.0714286
d852d9d07dc7626cd4d41e6b161a40c0	D_0__Bacteria	D_1__Bacteroidetes	D_2__Bacteroidia	D_3__Cytophagales	D_4__Hymenobacteraceae	D_5__Hymenobacter	0	0	0	0	0	0	0	0	0	0	0	0	394	0	394	0	0	0	0	0	0	0	0	0	0	0	0	0.0246604	0	0.00222945	1	0.0714286
62e87f07d3fe46ad6883f274716aa813	D_0__Bacteria	D_1__Firmicutes	D_2__Bacilli				0	0	0	0	0	0	342	0	0	0	0	0	0	0	342	0	0	0	0	0	0	0.0161916	0	0	0	0	0	0	0	0.00193521	1	0.0714286
a6b7b43a6cea82af5539350d7cddd79a	D_0__Bacteria	D_1__Bacteroidetes	D_2__Bacteroidia	D_3__Sphingobacteriales	D_4__Sphingobacteriaceae	D_5__uncultured	0	0	0	0	0	0	309	0	0	0	0	0	0	0	309	0	0	0	0	0	0	0.0146293	0	0	0	0	0	0	0	0.00174848	1	0.0714286
a4d2ef59d6b899cf5eaae2c10c2fbe83	D_0__Bacteria	D_1__Actinobacteria	D_2__Actinobacteria	D_3__Propionibacteriales	D_4__Nocardioidaceae	D_5__Nocardioides	0	0	0	0	0	0	0	0	0	280	0	0	0	0	280	0	0	0	0	0	0	0	0	0	0.018821	0	0	0	0	0.00158438	1	0.0714286
10d2f2424a3136ef47d93d0dcc254654	D_0__Bacteria	D_1__Proteobacteria	D_2__Alphaproteobacteria	D_3__Caulobacterales	D_4__Caulobacteraceae	D_5__Brevundimonas	0	0	0	0	0	0	254	0	0	0	0	0	0	0	254	0	0	0	0	0	0	0.0120254	0	0	0	0	0	0	0	0.00143726	1	0.0714286
85fc88aed19f81a12fe3413bb4836e14	D_0__Bacteria	D_1__Proteobacteria	D_2__Alphaproteobacteria	D_3__Acetobacterales	D_4__Acetobacteraceae	D_5__Acidiphilium	0	0	0	0	0	0	0	0	0	0	0	0	240	0	240	0	0	0	0	0	0	0	0	0	0	0	0	0.0150216	0	0.00135804	1	0.0714286
7c653d5ccf419b4182dbcfe4b0888f82	D_0__Bacteria	D_1__Proteobacteria	D_2__Alphaproteobacteria	D_3__Sphingomonadales	D_4__Sphingomonadaceae	D_5__Sphingomonas	0	0	0	0	0	0	0	0	0	0	0	0	232	0	232	0	0	0	0	0	0	0	0	0	0	0	0	0.0145209	0	0.00131277	1	0.0714286
Sum of ASVs per sample							12180	28638	9357	18992	12120	9141	21122	5674	1453	14877	20880	1549	15977	4765	176725	1	1	1	1	1	1	1	1	1	1	1	1	1	1	1

## Sheet: feature-table (0.2)
ASV ID	D0	D1	D2	D3	D4	D5	Sample.192-1.A02.S2	Sample.192-1.B01.S13	Sample.192-1.B02.S14	Sample.192-1.C01.S25	Sample.192-1.F03.S63	Sample.192-1.H01.S85	Sample.192-1.H02.S86	Sample.234-6.A10.S10	Sample.234-6.B11.S23	Sample.234-6.B08.S20	Sample.234-6.B09.S21	Sample.234-6.C11.S35	Sample.234-6.G10.S82	Sample.234-6.G11.S83	Sum of ASVs	Frac_192-1.A02.S2	Frac_192-1.B01.S13	Frac_192-1.B02.S14	Frac_192-1.C01.S25	Frac_192-1.F03.S63	Frac_192-1.H01.S85	Frac_192-1.H02.S86	Frac_234-6.A10.S10	Frac_234-6.B11.S23	Frac_234-6.B08.S20	Frac_234-6.B09.S21	Frac_234-6.C11.S35	Frac_234-6.G10.S82	Frac_234-6.G11.S83	Total Frac	ASV_presence	Frac_ASV_presence
d251a1f87134b3ff799841c528f33290	D_0__Bacteria	D_1__Proteobacteria	D_2__Gammaproteobacteria	D_3__Enterobacteriales	D_4__Enterobacteriaceae	D_5__Pectobacterium	0	0	0	0	0	0	0	4852	0	9508	17380	0	0	101	31841	0	0	0	0	0	0	0	0.855129	0	0.800202	0.832375	0	0	0.0211962	138.439	4	0.285714
ee79d4db94a8d589cb6a78d4da900f00	D_0__Bacteria	D_1__Proteobacteria	D_2__Gammaproteobacteria	D_3__Betaproteobacteriales	D_4__Burkholderiaceae	D_5__Burkholderia-Caballeronia-Paraburkholderia	16	4290	84	5147	2015	2034	1876	0	0	0	0	0	0	0	15462	0.00135124	0.234567	0.00897724	0.2855	0.167359	0.223394	0.153796	0	0	0	0	0	0	0	67.2261	7	0.5
0f7e46ffb2127fe4afe2b3d8805ca383	D_0__Bacteria	D_1__Actinobacteria	D_2__Actinobacteria	D_3__Micrococcales	D_4__Microbacteriaceae	D_5__Microbacterium	3221	1108	3899	1119	2058	908	1643	0	0	0	0	0	0	289	14245	0.272021	0.0605829	0.416693	0.0620701	0.17093	0.0997254	0.134694	0	0	0	0	0	0	0.0606506	61.9348	8	0.571429
999b9e55cef77fc40ed0a671079be567	D_0__Bacteria	D_1__Proteobacteria	D_2__Gammaproteobacteria	D_3__Betaproteobacteriales	D_4__Burkholderiaceae	D_5__Ralstonia	548	3103	414	3484	1734	3049	1875	0	13	0	0	0	7	0	14227	0.0462799	0.169665	0.044245	0.193255	0.14402	0.334871	0.153714	0	0.00990854	0	0	0	0.00142479	0	61.8565	9	0.642857
4c3d45558f4f932166adffdcf0e02f61	D_0__Bacteria	D_1__Bacteroidetes	D_2__Bacteroidia	D_3__Chitinophagales	D_4__Chitinophagaceae	D_5__Sediminibacterium	203	2168	138	2019	2687	887	2653	0	0	0	0	0	6	1173	11934	0.0171438	0.118541	0.0147483	0.111992	0.223173	0.097419	0.217495	0	0	0	0	0	0.00122125	0.24617	51.887	9	0.642857
aa34e98704bd22e44ebb499bb43d11c4	D_0__Bacteria	D_1__Actinobacteria	D_2__Actinobacteria	D_3__Propionibacteriales	D_4__Propionibacteriaceae	D_5__Cutibacterium	1386	606	542	729	286	229	640	26	130	214	155	443	142	341	5869	0.117051	0.0331347	0.0579245	0.0404371	0.0237542	0.025151	0.0524676	0.00458231	0.0990854	0.0180104	0.00742337	0.292024	0.0289029	0.0715635	25.5174	14	1
32ffc5a4cff0007712a7ce75b7cde495	D_0__Bacteria	D_1__Proteobacteria	D_2__Gammaproteobacteria	D_3__Enterobacteriales	D_4__Enterobacteriaceae	D_5__Pectobacterium	0	0	0	0	0	0	0	467	0	809	2272	0	0	0	3548	0	0	0	0	0	0	0	0.0823053	0	0.0680862	0.108812	0	0	0	15.4261	3	0.214286
1da00e7ac50385cd4e902785f888536c	D_0__Bacteria	D_1__Proteobacteria	D_2__Gammaproteobacteria	D_3__Pseudomonadales	D_4__Pseudomonadaceae	D_5__Pseudomonas	0	3276	0	159	0	0	0	0	0	0	0	0	12	0	3447	0	0.179124	0	0.00881961	0	0	0	0	0	0	0	0	0.0024425	0	14.987	3	0.214286
40b306ecea2f66dc96c871f4231f0f4f	D_0__Bacteria	D_1__Proteobacteria	D_2__Alphaproteobacteria	D_3__Rhizobiales	D_4__Xanthobacteraceae	D_5__uncultured	0	288	7	341	602	333	420	0	0	0	0	0	0	850	2841	0	0.0157472	0.000748103	0.018915	0.05	0.0365733	0.0344319	0	0	0	0	0	0	0.178384	12.3522	7	0.5
0cde92b8ed8b15eeb6f32e30783c4368	D_0__Bacteria	D_1__Proteobacteria	D_2__Gammaproteobacteria	D_3__Pseudomonadales	D_4__Moraxellaceae	D_5__Enhydrobacter	525	132	113	1174	82	48	0	0	509	5	44	9	7	3	2651	0.0443375	0.00721745	0.0120765	0.0651209	0.00681063	0.00527183	0	0	0.387957	0.000420805	0.00210728	0.00593276	0.00142479	0.000629591	11.5261	12	0.857143
db68adb17e6f1ffe34221b72da323639	D_0__Bacteria	D_1__Firmicutes	D_2__Bacilli	D_3__Bacillales	D_4__Staphylococcaceae	D_5__Staphylococcus	406	131	349	596	139	112	192	13	73	105	130	164	16	89	2515	0.0342876	0.00716278	0.0372983	0.0330597	0.0115449	0.0123009	0.0157403	0.00229115	0.0556402	0.0088369	0.00622605	0.108108	0.00325667	0.0186779	10.9348	14	1
630ef5d4f3919c2e53fb593d65efc100	D_0__Bacteria	D_1__Proteobacteria	D_2__Alphaproteobacteria	D_3__Sphingomonadales	D_4__Sphingomonadaceae	D_5__Sphingomonas	0	150	0	223	0	0	90	31	0	0	0	0	1953	0	2447	0	0.00820165	0	0.0123696	0	0	0.00737826	0.00546352	0	0	0	0	0.397517	0	10.6391	5	0.357143
7c41ecec507034c00c85e63942f8f386	D_0__Bacteria	D_1__Proteobacteria	D_2__Alphaproteobacteria	D_3__Rhizobiales	D_4__Beijerinckiaceae	D_5__Methylobacterium	8	30	51	8	45	25	22	0	0	0	0	0	1991	0	2180	0.000675619	0.00164033	0.00545046	0.000443754	0.00373754	0.00274574	0.00180357	0	0	0	0	0	0.405251	0	9.47826	8	0.571429
de3e03ba772582835e4681fe08655b16	D_0__Bacteria	D_1__Proteobacteria	D_2__Alphaproteobacteria	D_3__Caulobacterales	D_4__Caulobacteraceae		42	183	89	319	354	277	226	0	0	0	0	0	0	277	1767	0.003547	0.010006	0.0095116	0.0176947	0.029402	0.0304228	0.0185276	0	0	0	0	0	0	0.0581322	7.68261	8	0.571429
63e0900ef006c451dcba0dba373dc279	D_0__Bacteria	D_1__Proteobacteria	D_2__Alphaproteobacteria	D_3__Rhizobiales	D_4__Xanthobacteraceae		0	97	0	135	204	139	220	0	0	0	0	0	0	967	1762	0	0.00530373	0	0.00748835	0.0169435	0.0152663	0.0180357	0	0	0	0	0	0	0.202938	7.66087	6	0.428571
d57ac3bb02e9e6ff101face371be80e9	D_0__Bacteria	D_1__Proteobacteria	D_2__Gammaproteobacteria	D_3__Aeromonadales	D_4__Aeromonadaceae	D_5__Aeromonas	30	1613	0	103	0	0	0	0	0	0	0	0	0	0	1746	0.00253357	0.0881951	0	0.00571333	0	0	0	0	0	0	0	0	0	0	7.5913	3	0.214286
b4ec14b9ceec7c6b8d5f30234688a2b7	D_0__Bacteria	D_1__Bacteroidetes	D_2__Bacteroidia	D_3__Chitinophagales	D_4__Chitinophagaceae	D_5__Asinibacterium	1044	42	319	0	19	24	27	0	0	0	0	0	0	85	1560	0.0881682	0.00229646	0.0340921	0	0.00157807	0.00263591	0.00221348	0	0	0	0	0	0	0.0178384	6.78261	7	0.5
9298dbabbfa0dd0285ec5028ff290418	D_0__Bacteria	D_1__Proteobacteria	D_2__Gammaproteobacteria	D_3__Betaproteobacteriales	D_4__Burkholderiaceae		771	30	268	69	58	0	85	0	0	31	30	97	0	0	1439	0.0651127	0.00164033	0.0286417	0.00382738	0.00481728	0	0.00696836	0	0	0.00260899	0.00143678	0.063942	0	0	6.25652	9	0.642857
d76bfc09a65e97a347309528b490f43e	D_0__Bacteria	D_1__Proteobacteria	D_2__Gammaproteobacteria	D_3__Betaproteobacteriales	D_4__Burkholderiaceae	D_5__Comamonas	147	0	126	18	48	48	35	132	33	179	226	125	185	13	1315	0.0124145	0	0.0134659	0.000998447	0.00398671	0.00527183	0.00286932	0.023264	0.0251524	0.0150648	0.0108238	0.0823995	0.0376552	0.00272823	5.71739	13	0.928571
af0014af60c341c257d889775b746138	D_0__Bacteria	D_1__Actinobacteria	D_2__Actinobacteria	D_3__Corynebacteriales	D_4__Corynebacteriaceae	D_5__Corynebacterium 1	199	0	168	154	12	99	545	0	7	0	5	12	0	0	1201	0.016806	0	0.0179545	0.00854227	0.000996678	0.0108731	0.0446795	0	0.00533537	0	0.000239464	0.00791035	0	0	5.22174	9	0.642857
e10f878701eba57e0c65f88177c8951c	D_0__Bacteria	D_1__Proteobacteria	D_2__Gammaproteobacteria	D_3__Pseudomonadales	D_4__Moraxellaceae	D_5__Acinetobacter	34	52	74	49	47	32	226	14	0	123	101	26	124	17	919	0.00287138	0.00284324	0.00790852	0.00271799	0.00390365	0.00351455	0.0185276	0.0024674	0	0.0103518	0.00483716	0.0171391	0.0252392	0.00356768	3.99565	13	0.928571
b82556e77c5140f8121cb66ce4c546a4	D_0__Bacteria	D_1__Firmicutes	D_2__Bacilli	D_3__Lactobacillales	D_4__Streptococcaceae	D_5__Streptococcus	118	209	201	110	40	12	91	0	23	10	14	15	0	68	911	0.00996537	0.0114276	0.0214812	0.00610162	0.00332226	0.00131796	0.00746024	0	0.0175305	0.000841609	0.000670498	0.00988794	0	0.0142707	3.96087	12	0.857143
316607b4b44858ab2bd7e41598af1ac3	D_0__Bacteria	D_1__Proteobacteria	D_2__Gammaproteobacteria	D_3__Betaproteobacteriales	D_4__Burkholderiaceae	D_5__Ralstonia	101	57	153	168	149	37	195	0	0	8	5	0	0	0	873	0.00852968	0.00311663	0.0163514	0.00931884	0.0123754	0.0040637	0.0159862	0	0	0.000673287	0.000239464	0	0	0	3.79565	9	0.642857
7cf009556e3e1a462fa6ea0a9de483b1	D_0__Bacteria	D_1__Proteobacteria	D_2__Gammaproteobacteria	D_3__Pseudomonadales	D_4__Pseudomonadaceae	D_5__Pseudomonas	369	0	351	0	0	98	0	0	0	0	0	0	0	0	818	0.0311629	0	0.037512	0	0	0.0107633	0	0	0	0	0	0	0	0	3.55652	3	0.214286
df42e53b159b5e846ad133cf8da96025	D_0__Bacteria	D_1__Actinobacteria	D_2__Actinobacteria	D_3__Streptomycetales	D_4__Streptomycetaceae	D_5__Streptomyces	172	44	182	123	121	83	78	0	0	0	0	0	0	0	803	0.0145258	0.00240582	0.0194507	0.00682272	0.0100498	0.00911587	0.00639449	0	0	0	0	0	0	0	3.4913	7	0.5
233d7b4ea24273f5cfcc972210687e9a	D_0__Bacteria	D_1__Actinobacteria	D_2__Actinobacteria	D_3__Corynebacteriales	D_4__Corynebacteriaceae	D_5__Corynebacterium 1	108	18	51	490	0	22	40	0	12	0	0	35	0	0	776	0.00912085	0.000984198	0.00545046	0.0271799	0	0.00241625	0.00327923	0	0.00914634	0	0	0.0230719	0	0	3.37391	8	0.571429
8bfa4cba486c6791bbe7f18d154e7d72	D_0__Bacteria	D_1__Actinobacteria	D_2__Actinobacteria	D_3__Corynebacteriales	D_4__Corynebacteriaceae	D_5__Lawsonella	366	21	254	45	0	3	0	4	8	49	0	0	0	24	774	0.0309096	0.00114823	0.0271455	0.00249612	0	0.000329489	0	0.00070497	0.00609756	0.00412388	0	0	0	0.00503673	3.36522	9	0.642857
9d26e3b0da402589d592db671d57504d	D_0__Bacteria	D_1__Proteobacteria	D_2__Alphaproteobacteria	D_3__Sphingomonadales	D_4__Sphingomonadaceae	D_5__Sphingomonas	91	0	165	40	107	31	62	0	0	0	16	0	0	260	772	0.00768516	0	0.0176339	0.00221877	0.00888704	0.00340472	0.0050828	0	0	0	0.000766284	0	0	0.0545645	3.35652	8	0.571429
105ebb83e0191f55bb687cc075ae957b	D_0__Bacteria	D_1__Proteobacteria	D_2__Alphaproteobacteria	D_3__Rhizobiales	D_4__Xanthobacteraceae	D_5__Bradyrhizobium	169	39	186	45	130	80	58	6	0	21	0	0	0	0	734	0.0142724	0.00213243	0.0198782	0.00249612	0.0107973	0.00878638	0.00475488	0.00105746	0	0.00176738	0	0	0	0	3.1913	9	0.642857
78da73e5181814a3de072f9e194a8d1a	D_0__Bacteria	D_1__Proteobacteria	D_2__Alphaproteobacteria	D_3__Sphingomonadales	D_4__Sphingomonadaceae	D_5__Sphingomonas	0	77	0	98	29	99	48	0	0	0	0	32	243	0	626	0	0.00421018	0	0.00543599	0.00240864	0.0108731	0.00393507	0	0	0	0	0.0210943	0.0494606	0	2.72174	7	0.5
210b1370bc23f4214d3e2125dd0470f6	D_0__Bacteria	D_1__Actinobacteria	D_2__Actinobacteria	D_3__Micrococcales	D_4__Dermacoccaceae	D_5__Dermacoccus	93	60	0	249	0	0	0	0	113	78	18	0	0	0	611	0.00785407	0.00328066	0	0.0138118	0	0	0	0	0.086128	0.00656455	0.000862069	0	0	0	2.65652	6	0.428571
7d591b7bbc0f75bb913b50626dfaa5ff	D_0__Bacteria	D_1__Proteobacteria	D_2__Gammaproteobacteria	D_3__Pseudomonadales	D_4__Moraxellaceae	D_5__Acinetobacter	109	8	359	41	0	0	28	11	0	0	0	34	0	7	597	0.0092053	0.000437421	0.038367	0.00227424	0	0	0.00229546	0.00193867	0	0	0	0.0224127	0	0.00146905	2.59565	8	0.571429
538d71e34a374db4adc25ab1d3829b76	D_0__Bacteria	D_1__Actinobacteria	D_2__Actinobacteria	D_3__Micrococcales	D_4__Micrococcaceae	D_5__Kocuria	44	0	32	0	86	0	10	0	0	0	0	298	55	0	525	0.0037159	0	0.0034199	0	0.00714286	0	0.000819807	0	0	0	0	0.19644	0.0111948	0	2.28261	6	0.428571
8d54e3502a21f91389bd352d3d6a3fd3	D_0__Bacteria	D_1__Proteobacteria	D_2__Gammaproteobacteria	D_3__Pseudomonadales	D_4__Moraxellaceae	D_5__Acinetobacter	100	23	0	44	65	0	65	0	68	0	106	34	0	0	505	0.00844523	0.00125759	0	0.00244065	0.00539867	0	0.00532874	0	0.0518293	0	0.00507663	0.0224127	0	0	2.19565	8	0.571429
ce989ccc59fbb45ed36b3972d978d9fe	D_0__Bacteria	D_1__Actinobacteria	D_2__Actinobacteria	D_3__Micrococcales	D_4__Micrococcaceae	D_5__Kocuria	263	0	14	66	75	0	0	0	11	0	0	64	0	11	504	0.022211	0	0.00149621	0.00366097	0.00622924	0	0	0	0.00838415	0	0	0.0421885	0	0.0023085	2.1913	7	0.5
80e5cc7658eea5cf7ad8d8aa83dfa78e	D_0__Bacteria	D_1__Actinobacteria	D_2__Actinobacteria	D_3__Corynebacteriales	D_4__Corynebacteriaceae	D_5__Corynebacterium 1	70	0	0	0	7	0	427	0	0	0	0	0	0	0	504	0.00591166	0	0	0	0.000581395	0	0.0350057	0	0	0	0	0	0	0	2.1913	3	0.214286
4473f6d86605e0514cae9892644b762b	D_0__Bacteria	D_1__Actinobacteria	D_2__Actinobacteria	D_3__Micrococcales	D_4__Micrococcaceae	D_5__Micrococcus	68	9	111	78	143	0	0	0	17	17	0	11	0	0	454	0.00574276	0.000492099	0.0118628	0.0043266	0.0118771	0	0	0	0.0129573	0.00143074	0	0.00725115	0	0	1.97391	8	0.571429
99f2913792ec246cfad0ded65cdba617	D_0__Bacteria	D_1__Proteobacteria	D_2__Gammaproteobacteria	D_3__Enterobacteriales	D_4__Enterobacteriaceae		0	19	0	61	26	9	17	32	0	115	150	0	10	0	439	0	0.00103888	0	0.00338363	0.00215947	0.000988468	0.00139367	0.00563976	0	0.00967851	0.00718391	0	0.00203542	0	1.9087	9	0.642857
5b02aeafa362a17a8cde4c51b7bfc05b	D_0__Bacteria	D_1__Proteobacteria	D_2__Gammaproteobacteria	D_3__Betaproteobacteriales	D_4__Burkholderiaceae		80	58	71	51	57	31	30	0	0	0	0	0	0	50	428	0.00675619	0.00317131	0.0075879	0.00282893	0.00473422	0.00340472	0.00245942	0	0	0	0	0	0	0.0104932	1.86087	8	0.571429
9478073d2ee0b2fb33ffe678591be9c8	D_0__Bacteria	D_1__Proteobacteria	D_2__Alphaproteobacteria	D_3__Rhodobacterales	D_4__Rhodobacteraceae		0	152	0	63	0	7	0	0	36	132	22	0	0	0	412	0	0.00831101	0	0.00349456	0	0.000768808	0	0	0.027439	0.0111092	0.00105364	0	0	0	1.7913	6	0.428571
955b11f9e2d5d61f3f1a84f1b3ccf042	D_0__Bacteria	D_1__Bacteroidetes	D_2__Bacteroidia	D_3__Chitinophagales	D_4__Chitinophagaceae	D_5__Vibrionimonas	295	0	25	0	31	17	31	0	0	0	0	0	0	0	399	0.0249134	0	0.0026718	0	0.00257475	0.00186711	0.0025414	0	0	0	0	0	0	0	1.73478	5	0.357143
4ad554b85de766629630ed6aa0cec9f4	D_0__Bacteria	D_1__Proteobacteria	D_2__Alphaproteobacteria	D_3__Rhizobiales	D_4__Rhizobiaceae	D_5__Mesorhizobium	0	51	0	0	137	193	17	0	0	0	0	0	0	0	398	0	0.00278856	0	0	0.0113787	0.0211971	0.00139367	0	0	0	0	0	0	0	1.73043	4	0.285714
c295decee7fa99edccb5f3d7cb0f04d7	D_0__Bacteria	D_1__Proteobacteria	D_2__Gammaproteobacteria	D_3__Enterobacteriales	D_4__Enterobacteriaceae	D_5__Pantoea	0	0	0	0	0	0	0	56	0	132	172	0	7	0	367	0	0	0	0	0	0	0	0.00986958	0	0.0111092	0.00823755	0	0.00142479	0	1.59565	4	0.285714
e31a7d63e0394a0a1ac19042d725b391	D_0__Bacteria	D_1__Proteobacteria	D_2__Gammaproteobacteria	D_3__Pseudomonadales	D_4__Moraxellaceae	D_5__Acinetobacter	0	0	18	0	77	0	122	0	38	42	0	0	42	0	339	0	0	0.00192369	0	0.00639535	0	0.0100016	0	0.0289634	0.00353476	0	0	0.00854875	0	1.47391	6	0.428571
ddcbda5a8bd3c0317e4bcdb3dd20cefd	D_0__Bacteria	D_1__Proteobacteria	D_2__Alphaproteobacteria	D_3__Rhodobacterales	D_4__Rhodobacteraceae	D_5__Paracoccus	48	0	23	0	18	0	0	0	0	233	0	0	0	0	322	0.00405371	0	0.00245805	0	0.00149502	0	0	0	0	0.0196095	0	0	0	0	1.4	4	0.285714
fff050d841bced4e2896e218d236e012	D_0__Bacteria	D_1__Actinobacteria	D_2__Actinobacteria	D_3__Corynebacteriales	D_4__Mycobacteriaceae	D_5__Mycobacterium	161	0	49	24	0	41	10	23	0	0	0	0	11	0	319	0.0135968	0	0.00523672	0.00133126	0	0.00450302	0.000819807	0.00405358	0	0	0	0	0.00223896	0	1.38696	7	0.5
b90a0fbe732f646df3f0618ff04629c0	D_0__Bacteria	D_1__Firmicutes	D_2__Bacilli	D_3__Bacillales	D_4__Family XII	D_5__Exiguobacterium	43	0	29	0	58	0	0	0	178	0	0	0	0	0	308	0.00363145	0	0.00309928	0	0.00481728	0	0	0	0.135671	0	0	0	0	0	1.33913	4	0.285714
3eb970517fa6e629ad62493b363d2cf2	D_0__Bacteria	D_1__Proteobacteria	D_2__Gammaproteobacteria	D_3__Pasteurellales	D_4__Pasteurellaceae	D_5__Haemophilus	126	57	0	18	8	0	0	0	43	21	0	25	0	0	298	0.010641	0.00311663	0	0.000998447	0.000664452	0	0	0	0.0327744	0.00176738	0	0.0164799	0	0	1.29565	7	0.5
f6a16d3f5d3671ab66c14da168ec2ce0	D_0__Bacteria	D_1__Actinobacteria	D_2__Actinobacteria	D_3__Micrococcales	D_4__Micrococcaceae		127	0	0	56	0	30	84	0	0	0	0	0	0	0	297	0.0107254	0	0	0.00310628	0	0.00329489	0.00688637	0	0	0	0	0	0	0	1.2913	4	0.285714
e967a51d035bf45c87dd24b311199eca	D_0__Bacteria	D_1__Firmicutes	D_2__Bacilli	D_3__Bacillales	D_4__Staphylococcaceae	D_5__Staphylococcus	0	0	92	178	0	17	0	0	0	0	0	0	0	0	287	0	0	0.00983221	0.00987353	0	0.00186711	0	0	0	0	0	0	0	0	1.24783	3	0.214286
45dce3e0206d9b33ca4081a39199b11a	D_0__Bacteria	D_1__Proteobacteria	D_2__Gammaproteobacteria	D_3__Pseudomonadales	D_4__Pseudomonadaceae	D_5__Pseudomonas	40	17	0	0	45	20	0	0	0	0	0	28	25	82	257	0.00337809	0.00092952	0	0	0.00373754	0.0021966	0	0	0	0	0	0.0184575	0.00508854	0.0172088	1.11739	7	0.5
3b218c9b5eb3f43e279708c15ff99881	D_0__Bacteria	D_1__Firmicutes	D_2__Bacilli	D_3__Lactobacillales	D_4__Streptococcaceae	D_5__Lactococcus	0	0	26	35	0	0	10	7	0	25	34	59	0	58	254	0	0	0.00277867	0.00194142	0	0	0.000819807	0.0012337	0	0.00210402	0.00162835	0.0388926	0	0.0121721	1.10435	8	0.571429
9e72db819cc3fea04c0a6fdcbdc63c06	D_0__Bacteria	D_1__Firmicutes	D_2__Bacilli	D_3__Bacillales	D_4__Planococcaceae	D_5__Chryseomicrobium	0	0	35	0	212	0	0	0	0	0	0	6	0	0	253	0	0	0.00374052	0	0.017608	0	0	0	0	0	0	0.00395517	0	0	1.1	3	0.214286
35605f9b2788080fb911e9d747118ba6	D_0__Bacteria	D_1__Firmicutes	D_2__Bacilli	D_3__Lactobacillales	D_4__Streptococcaceae	D_5__Streptococcus	28	27	161	18	0	14	0	0	0	0	0	0	0	0	248	0.00236467	0.0014763	0.0172064	0.000998447	0	0.00153762	0	0	0	0	0	0	0	0	1.07826	5	0.357143
239d47420e2277d2f478334e4329da98	D_0__Bacteria	D_1__Proteobacteria	D_2__Gammaproteobacteria	D_3__Betaproteobacteriales	D_4__Burkholderiaceae		0	44	72	81	29	17	0	0	0	0	0	0	0	0	243	0	0.00240582	0.00769477	0.00449301	0.00240864	0.00186711	0	0	0	0	0	0	0	0	1.05652	5	0.357143
b07b39d7bd4fb0f5a29dd05ecf8968de	D_0__Bacteria	D_1__Proteobacteria	D_2__Gammaproteobacteria	D_3__Pseudomonadales	D_4__Moraxellaceae	D_5__Acinetobacter	72	0	56	0	0	0	0	0	0	25	0	0	77	0	230	0.00608057	0	0.00598482	0	0	0	0	0	0	0.00210402	0	0	0.0156727	0	1	4	0.285714
Sum of ASVs per sample							11841	18289	9357	18028	12040	9105	12198	5674	1312	11882	20880	1517	4913	4765	141801	1	1	1	1	1	1	1	1	1	1	1	1	1	1
