# Supplementary material for: Impact of Gut Bacteria on the Infection and Transmission of Pathogenic Arboviruses by Biting Midges and Mosquitoes
Source: Microb Ecol. 2020 May 27;80(3):703–17. doi: 10.1007/s00248-020-01517-6 (PMC7476999; doi:10.1007/s00248-020-01517-6)
Supplement: Supplementary file 3 — Scripts used for R analyses. (R 7 kb) [file 248_2020_1517_MOESM3_ESM.r]

rm(list=ls(all=TRUE))


####################################################
#load packages and double center function
####################################################


library(Deducer)
library(xlsx)
library(ade4)
library(grid)
library(gridExtra)
library(ggplot2)
library(phyloseq)
library(vegan)


####################################################
#----set paths
####################################################


dataPath <- "C:/1Files/2Git/KnuttenData/Data/v2"
outputPath <- "C:/1Files"


####################################################
#----load data
####################################################


setwd(dataPath)
load("Metadata.RData")
#Loads: "Metadata


####################################################
#----get outcomes and set dots for pictures
####################################################


#--get outcomes
SubsetOutcomes <- colnames(Metadata) %in% c("Compare_mosquitoes_Day4","Compare_D6_Sugarwater_antibiotics_Sonorensis","Compare_D6_Sugarwater_antibiotics_Nubeculosus")
which(SubsetOutcomes)
Outcomes <- Metadata[,SubsetOutcomes]
rownames(Outcomes) <- Metadata$sample.id
NOutcomes <- dim(Outcomes)[2]


#--for writing excel tab names. There is 31 a character limit
namesOutcomes  <- make.unique(substr(gsub("Compare_","",colnames(Outcomes)),1,29))


#--set colors and dots. Both 16.
cols <- colors()[c(161,26,553,465,257,501,10,421)]
cols2 <- c(rep(cols,times=2),"black","black","black")
pch2 <- rep(c(19,17),each=8)


###################################################
#---load sorted taxa data
###################################################


setwd(dataPath)
datain <- read.table(file="SortedOTUs2.csv",sep=",",header=TRUE,check.names=FALSE)
#datain[1:5, 1:15]
#dim(datain)
#[1] 3452   12


#--replaces OTU taxa and otu table
XTable <- t(datain[, -1:-14])
Taxas <- datain[, 1:12]
colnames(XTable) <- datain$TaxaName


####################################################
#---for loop around the various outcomes
####################################################


SaveUnconst=SaveConst <- list()
for(i in 1:NOutcomes)
{
	#i <- 3
	print("i")
	print(i)

	print(colnames(Outcomes)[i])


	###################################################
	#--take appropiate subset
	###################################################


	#--get response
	ytmp <- factor(Outcomes[,i])
	levs  <- levels(ytmp)
	Subset <- (ytmp  == levs[1] | ytmp == levs[2]) & !is.na(ytmp)
	sum(Subset)
	y <- ytmp[Subset]


	#--filter otu
	subsetout <- colSums(XTable[Subset,]!=0)>=5
	sum(subsetout)

	x <- matrix(XTable[Subset,subsetout],nrow=sum(Subset),ncol=sum(subsetout))

	colnames(x) <- colnames(XTable[Subset,subsetout])
	rownames(x) <- rownames(XTable[Subset,subsetout])
	TaxasSubset <- Taxas[subsetout,]

	#--proportions
	xfrac <- x/rowSums(x)
	Xtr <- log(xfrac+0.001/7)
	dim(Xtr)


	#######################################################
	#---multivariable code
	#######################################################


	#--unconstrained
	pca1 <- rda(Xtr)
	#summary(pca1)$cont$importance[2,1:10]

	rda1 <- rda(Xtr ~ y)
	summary(rda1)$cont$importance[2,1:3]

	rdaanova <- anova(rda1)
	contrainedPval <- rdaanova[["Pr(>F)"]][1]

	rsquare <- numeric()
	for(ii in 1:dim(x)[2]) rsquare[ii] <- summary(lm(Xtr[,ii] ~ summary(rda1)$constraint[,1]))$r.square


	#######################################################
	#---univariable code
	#######################################################


	MeanFrac1=MeanFrac2=pvalsPerm=MeanDiff=Mean1=Mean2=pvalttest <- numeric(dim(x)[2])+NA
	for(k in 1:dim(x)[2]) 
	{
		#k <- 9
		tt <- t.test(as.numeric(Xtr[,k]) ~ y)
		pvalttest[k] <- tt$p.value
		Mean1[k] <- as.numeric(tt$estimate[1])
		Mean2[k] <- as.numeric(tt$estimate[2])
		MeanDiff[k] <- Mean1[k]-Mean2[k]
		MeanFrac1[k] <- mean(xfrac[y==levs[1],k])
		MeanFrac2[k] <- mean(xfrac[y==levs[2],k])

		perm <- perm.t.test(x=Xtr[y==levels(y)[1],k],y=Xtr[y==levels(y)[2],k],B = 9999)
		pvalsPerm[k] <- perm$p.value
	}

	DiffMeanFrac <- MeanFrac1-MeanFrac2


	#---FDR
	ttestAdjust <- p.adjust(pvalttest,method="BH")
	ttestAdjust2 <- c()
	for(L in 1:7) ttestAdjust2 <- c(ttestAdjust2,p.adjust(pvalttest[TaxasSubset$TaxaLevel == L],method="BH"))


	#--Save means with meaningfull names
	Means <- data.frame(Mean1,Mean2,MeanDiff,MeanFrac1,MeanFrac2,DiffMeanFrac)
	tmp <- gsub("mean in group ","",names(tt$estimate))
	tmp2 <- paste(tmp[1],"Minus",tmp[2],sep="")
	colnames(Means) <- c(names(tt$estimate),tmp2,levs[1],levs[2],paste("Fraction",levs[1],"-",levs[2]))

	outUnivar <- data.frame(pvalsPerm=pvalsPerm,pvalttest=pvalttest,fdrttest=ttestAdjust,fdrttest2=ttestAdjust2,Means)


	
	#######################################################


	#--get site/sample scores
	#--these don't get saved, but go to the ggplot pics
	sitesUnconst <- scores(pca1)$sites
	sitesCont <- scores(rda1)$sites


	#--get species scores
	#--could be saved in excel later, not saved anymore
	speciesUnconst <- scores(pca1)$species
	speciesConst <- scores(rda1)$species


	###################################################
	#---write away species scores
	###################################################


	#--combined uncontrained and contrained
	setwd(outputPath)

	#--old save
	#speciesout <- cbind(speciesUnconst,speciesConst,rsquare)
	#colnames(speciesout) <- c("1stAxisUncontrained","2ndAxisUncontrained","1stAxisContrained","2ndAxisContrained","1stAxisExplained")
	#--new save (without species scores)
	speciesout <- cbind(rsquare)
	colnames(speciesout) <- c("1stAxisExplained")
    	rownames(speciesout) <- colnames(x)

	#---set file name and write away.
	#---one sheet per outcome, per xl file for otu and one for taxa
	xlname <- paste("logp_species","Subset",".xls",sep="")

	outexcel <- data.frame("tmp"=rep(NA,times=dim(speciesout)[1]),TaxasSubset,speciesout,outUnivar)
	colnames(outexcel)[1] <- colnames(Outcomes)[i]
	if(i==1) append <- FALSE else append <- TRUE
	write.xlsx(outexcel, file=xlname, sheetName=namesOutcomes[i], row.names=FALSE,append=append)


	###################################################
	#--ggplot pics
	###################################################


	for(a in 1:2)
	{
		#a <- 1

		if(a == 1)
		{
			sites <- sitesUnconst
			plottitle <- paste(colnames(Outcomes)[i])
		}

		if(a == 2)
		{
			sites <- sitesCont
			plottitle <- paste(colnames(Outcomes)[i]," pval:",contrainedPval,sep="")
		}


		plottitle2 <- paste(plottitle,"- taxa")

		plotdf <- data.frame(x=sites[,1],y=sites[,2],group=y)
		p <- ggplot(plotdf, aes(x=x, y=y, label = group, shape=group))
		p <- p + geom_point(aes(colour=group))
		p <- p + theme_classic()
		p <- p + scale_colour_manual(values=cols2)
		p <- p + scale_shape_manual(values=pch2)
		p <- p + theme(plot.title = element_text(hjust = 0.5,size=15))
		p <- p + ggtitle(plottitle2)

		if(a == 1) SaveUnconst[[i]] <- p
		if(a == 2) SaveConst[[i]] <- p
	}

	rm(TaxasSubset)
}


###################################################
#--save plots to pdf
###################################################


SaveFiles <- TRUE
if(SaveFiles)
{
	filename1 <- paste("sites","Subset",".pdf",sep="")
	setwd(outputPath)
	pdf(file=filename1,width=10,height=10)
	for(n in 1:NOutcomes) 
	{
		print(SaveUnconst[[n]])
		print(SaveConst[[n]])
	}
	dev.off()
}

#dev.off()
